# Supplementary material for: 4-Methyl-2-oxo-2H-chromen-7-yl 4-meth­oxy­benzene­sulfonate
Source: Acta Crystallogr Sect E Struct Rep Online. 2011 Nov 30;67(Pt 12):o3457. doi: 10.1107/S1600536811049476 (PMC3239087; doi:10.1107/S1600536811049476)
Supplement: Supplementary file 2 [file e-67-o3457-Isup2.hkl]

#
# h,k,l, Fc-squared, Fo-squared, sigma(Fo-squared) and status flag
#
data_I
_shelx_title ' mo_umb2_0m in P-1 (RT)'
_shelx_refln_list_code          4
_shelx_F_calc_maximum       98.98
_exptl_crystal_F_000       360.00
_reflns_d_resolution_high  0.6514
 
loop_
 _symmetry_equiv_pos_as_xyz
 'x, y, z'
 '-x, -y, -z'
 
_cell_length_a     7.9801
_cell_length_b     9.2234
_cell_length_c    10.9682
_cell_angle_alpha  99.049
_cell_angle_beta   90.288
_cell_angle_gamma  93.945
 
_shelx_F_squared_multiplier     1.000
 
loop_
 _refln_index_h
 _refln_index_k
 _refln_index_l
 _refln_F_squared_calc
 _refln_F_squared_meas
 _refln_F_squared_sigma
 _refln_observed_status
   1   0   0      878.08      690.29     16.57 o
   2   0   0     6066.21     6336.75    105.87 o
   3   0   0     1081.92      624.94     13.80 o
   4   0   0       66.79       70.80      2.97 o
   5   0   0       29.43       23.46      0.78 o
   6   0   0       93.95       86.98      5.17 o
   7   0   0       42.52       40.61      1.62 o
   8   0   0       24.75       22.00      1.33 o
   9   0   0       30.18       33.24      1.68 o
  10   0   0        1.08        0.91      0.60 o
  11   0   0        7.62        9.06      1.53 o
 -11   1   0        6.92        7.68      1.12 o
 -10   1   0        3.40        4.36      0.85 o
  -9   1   0        2.45        2.61      0.58 o
  -8   1   0       13.64       16.38      1.28 o
  -7   1   0      282.11      268.61      5.70 o
  -6   1   0        0.07        0.11      0.16 o
  -5   1   0        1.17        0.92      0.18 o
  -4   1   0       34.46       35.02      0.67 o
  -2   1   0     2858.26     2959.78     49.67 o
  -1   1   0       15.04       17.21      0.49 o
   0   1   0      416.55      387.16      8.52 o
   1   1   0     4671.17     4691.41     78.11 o
   2   1   0      168.11      145.84      2.75 o
   4   1   0      305.74      384.10      5.43 o
   5   1   0        1.51        2.48      0.33 o
   6   1   0        1.08        0.77      0.23 o
   7   1   0       33.88       32.00      0.92 o
   8   1   0       29.67       28.89      1.72 o
   9   1   0        8.23       11.71      1.19 o
  10   1   0        2.25        2.89      0.86 o
  11   1   0        0.97       -0.10      0.71 o
 -11   2   0        0.02        0.62      0.66 o
 -10   2   0        4.13        5.14      0.92 o
  -9   2   0       10.19       11.21      1.16 o
  -8   2   0        9.39        8.59      0.99 o
  -7   2   0      165.88      163.84      2.87 o
  -6   2   0      629.34      600.12      7.40 o
  -5   2   0       77.81       85.41      2.60 o
  -4   2   0      483.57      519.07      9.29 o
  -3   2   0        7.97        3.97      0.55 o
  -2   2   0     1442.83     1546.15     25.81 o
  -1   2   0     3296.74     3325.98     55.68 o
   0   2   0      104.72       88.07      1.31 o
   1   2   0       49.86       53.45      1.08 o
   2   2   0        0.61        1.64      0.23 o
   3   2   0      466.08      464.26      7.45 o
   4   2   0      618.60      684.73      6.44 o
   5   2   0        1.99        1.14      0.27 o
   6   2   0        4.80        2.30      0.32 o
   7   2   0        0.56        0.76      0.28 o
   8   2   0        9.70       12.12      1.34 o
   9   2   0       58.20       56.08      3.00 o
  10   2   0        4.77        5.18      0.93 o
  11   2   0        0.13        0.77      0.77 o
 -11   3   0        2.41        2.36      0.81 o
 -10   3   0        0.02        0.07      0.62 o
  -9   3   0       21.65       20.83      1.57 o
  -8   3   0       98.73      101.57      3.57 o
  -7   3   0        9.47        9.57      0.75 o
  -6   3   0        0.67        0.47      0.46 o
  -5   3   0        1.51        0.90      0.27 o
  -4   3   0        6.38        8.98      1.22 o
  -2   3   0      289.82      272.86      6.85 o
  -1   3   0      414.24      429.66      4.90 o
   0   3   0      772.35      706.32      6.41 o
   1   3   0      321.83      322.01      3.37 o
   2   3   0      549.69      580.88      6.77 o
   3   3   0       11.00        9.24      0.30 o
   4   3   0      214.21      238.18      2.48 o
   5   3   0       15.31       13.42      0.45 o
   6   3   0       86.06       93.22      1.26 o
   7   3   0      211.05      210.07      3.99 o
   8   3   0        0.10        0.42      0.44 o
   9   3   0       25.83       25.03      1.20 o
  10   3   0       20.48       19.20      1.55 o
  11   3   0        0.54        1.21      0.79 o
 -11   4   0        0.65        1.36      0.72 o
 -10   4   0       27.55       26.62      1.78 o
  -9   4   0        4.00        4.57      0.54 o
  -8   4   0       27.71       25.84      0.91 o
  -7   4   0       77.23       79.81      1.62 o
  -6   4   0        8.49       10.03      0.74 o
  -5   4   0       48.50       52.39      1.30 o
  -4   4   0       18.84       20.76      0.70 o
  -3   4   0       76.41       79.18      4.47 o
  -2   4   0      467.49      469.70      4.79 o
  -1   4   0      612.79      600.03      5.64 o
   0   4   0     2164.75     2335.76     25.80 o
   1   4   0       35.85       36.41      0.49 o
   2   4   0      456.11      476.63      4.21 o
   3   4   0      248.28      258.56      2.46 o
   4   4   0       16.45       21.14      1.17 o
   5   4   0       91.12       93.61      1.41 o
   6   4   0       10.32       13.04      0.43 o
   7   4   0       17.99       19.49      0.63 o
   8   4   0       58.46       52.23      1.53 o
   9   4   0        4.61        6.51      0.74 o
  10   4   0        6.30        6.95      0.84 o
  11   4   0        0.11        0.83      0.80 o
 -11   5   0        0.32       -0.23      1.07 o
 -10   5   0        0.04        0.20      0.39 o
  -9   5   0       27.20       32.74      1.59 o
  -8   5   0        0.01        0.07      0.49 o
  -7   5   0        0.08       -0.13      0.18 o
  -6   5   0        9.20        7.85      0.81 o
  -5   5   0       17.50       19.92      0.96 o
  -4   5   0       98.29      109.27      2.07 o
  -3   5   0      130.92      118.44     10.12 o
  -2   5   0       94.67       98.73      1.52 o
  -1   5   0      288.74      326.38      2.94 o
   0   5   0     1179.39     1202.54     13.43 o
   1   5   0      512.24      547.17      5.14 o
   2   5   0      624.95      682.42      5.94 o
   3   5   0      282.09      280.03      2.51 o
   4   5   0       28.52       28.24      0.61 o
   5   5   0       17.62       14.83      0.58 o
   6   5   0       70.38       71.37      1.13 o
   7   5   0        1.20        1.67      0.30 o
   8   5   0        3.64        4.06      0.69 o
   9   5   0        0.72        0.46      0.54 o
  10   5   0        8.22       10.45      1.80 o
  11   5   0        0.26        3.55      1.31 o
 -11   6   0        2.50        3.62      0.81 o
 -10   6   0        1.32        1.18      0.53 o
  -9   6   0        0.79        0.58      0.40 o
  -8   6   0       24.89       26.01      0.87 o
  -7   6   0       23.75       23.21      1.33 o
  -6   6   0      277.66      258.73      6.66 o
  -5   6   0       31.19       30.91      1.08 o
  -4   6   0       20.86       16.55      0.80 o
  -3   6   0        3.03        5.38      0.36 o
  -2   6   0        3.77        2.61      0.16 o
   0   6   0        1.07        2.54      0.21 o
   1   6   0       31.87       27.13      0.68 o
   2   6   0        5.17        7.24      0.36 o
   3   6   0        0.17        0.14      0.18 o
   4   6   0      298.39      299.19      3.22 o
   5   6   0       33.02       27.71      0.89 o
   6   6   0       18.43       16.17      0.73 o
   7   6   0        9.75       10.21      0.64 o
   8   6   0        1.97        2.59      0.48 o
 -10   7   0        3.95        5.27      1.07 o
  -9   7   0       15.52       16.96      1.07 o
  -8   7   0       22.62       18.40      0.75 o
  -7   7   0       13.81       14.89      1.23 o
  -6   7   0      107.27      113.36      3.83 o
  -5   7   0       41.84       34.44      0.86 o
  -4   7   0      101.13      100.18      1.82 o
  -3   7   0      513.74      513.73      7.31 o
  -2   7   0      123.02      116.85      1.89 o
  -1   7   0      212.15      236.53      3.34 o
   0   7   0       71.86       65.20      2.67 o
   1   7   0       45.97       38.35      0.64 o
   2   7   0      117.98      117.69      1.60 o
   3   7   0        2.00        0.47      0.30 o
   4   7   0        0.30        0.24      0.30 o
   5   7   0       59.71       59.39      1.92 o
   6   7   0        1.93        1.80      0.67 o
   7   7   0        0.06       -0.26      0.38 o
   8   7   0        3.01        0.86      0.61 o
   9   7   0       25.38       23.70      2.37 o
 -10   8   0        1.31        1.09      0.47 o
  -9   8   0       13.55       13.27      1.03 o
  -8   8   0       35.89       34.92      1.17 o
  -7   8   0        1.55        1.36      0.34 o
  -6   8   0       60.17       60.46      1.55 o
  -5   8   0       38.15       37.66      1.02 o
  -4   8   0        0.00        0.17      0.24 o
  -3   8   0       21.77       21.01      1.08 o
  -2   8   0      554.20      528.90      8.51 o
  -1   8   0        6.38        7.12      0.31 o
   0   8   0      257.06      247.21      3.64 o
   1   8   0        4.07        6.00      0.48 o
   2   8   0       24.40       19.32      0.60 o
   3   8   0        3.96        4.07      0.38 o
   4   8   0        0.45        0.94      0.35 o
   5   8   0        5.56        4.35      0.55 o
   6   8   0        0.46        0.04      0.45 o
   7   8   0       14.71       17.67      1.45 o
   8   8   0        1.52        1.32      0.63 o
   9   8   0        3.96        2.88      0.88 o
  -9   9   0        8.09        7.41      0.74 o
  -8   9   0        6.49        6.16      0.68 o
  -7   9   0       26.62       26.70      1.21 o
  -6   9   0        0.51        0.12      0.38 o
  -5   9   0       23.21       23.65      1.17 o
  -4   9   0       19.22       17.62      1.07 o
  -3   9   0       12.24       12.92      1.00 o
  -2   9   0        1.72        1.84      0.35 o
  -1   9   0        0.02       -0.21      0.21 o
   0   9   0        1.89        1.33      0.31 o
   1   9   0        0.14       -0.29      0.29 o
   2   9   0       42.70       31.71      0.82 o
   3   9   0       18.62       17.53      0.68 o
   4   9   0       36.87       37.25      1.06 o
   5   9   0        3.17        3.82      0.58 o
   6   9   0        0.08       -0.65      0.65 o
   7   9   0        0.55        0.38      0.45 o
   8   9   0        0.37       -0.17      0.56 o
  -9  10   0        2.42        1.50      0.55 o
  -8  10   0        0.24        0.51      0.46 o
  -7  10   0        0.37        0.25      0.42 o
  -6  10   0       11.85       11.02      0.98 o
  -5  10   0        0.28        0.66      0.45 o
  -4  10   0        8.92        9.62      0.96 o
  -3  10   0        3.21        3.39      0.67 o
  -2  10   0        0.01        0.17      0.29 o
  -1  10   0       29.19       31.54      1.19 o
   0  10   0        7.21        7.17      0.65 o
   1  10   0       33.59       28.06      1.25 o
   2  10   0       14.82       15.63      0.84 o
   3  10   0        7.02        8.46      0.55 o
   4  10   0        4.91        4.62      0.53 o
   5  10   0        0.46        0.56      0.49 o
   6  10   0        3.31        2.82      0.62 o
   7  10   0        1.05        0.96      0.53 o
  -8  11   0        0.74        1.19      0.61 o
  -7  11   0        0.33        0.45      0.52 o
  -6  11   0       13.44       15.36      1.20 o
  -5  11   0        6.28        6.46      0.90 o
  -4  11   0        2.67        2.75      0.70 o
  -3  11   0        0.08       -0.26      0.44 o
  -2  11   0        0.02       -0.10      0.32 o
  -1  11   0        0.14        0.56      0.40 o
   0  11   0        1.82        1.56      0.34 o
   1  11   0       12.10       14.58      0.79 o
   2  11   0        6.43        4.37      0.57 o
   3  11   0        0.03        0.18      0.52 o
   4  11   0        0.00        0.15      0.42 o
   5  11   0        0.53        0.59      0.45 o
   6  11   0        0.06       -0.42      0.79 o
  -6  12   0        7.80        9.24      1.10 o
  -5  12   0        1.78        1.58      0.72 o
  -4  12   0       16.78       16.26      1.47 o
  -3  12   0        1.54        0.97      0.62 o
  -2  12   0        0.11        0.49      0.36 o
  -1  12   0        9.36        7.80      0.77 o
   0  12   0        5.89        6.11      0.80 o
   1  12   0        2.66        3.02      0.52 o
   2  12   0       21.96       22.91      1.39 o
   3  12   0        0.04        2.22      1.07 o
   4  12   0        2.53        2.42      1.11 o
   5  12   0        0.07        0.19      0.69 o
  -5  13   0        2.03        3.55      0.91 o
  -4  13   0        0.01       -0.61      0.61 o
  -3  13   0        5.30        5.41      1.08 o
  -2  13   0        1.77        2.00      0.94 o
  -1  13   0        3.56        3.58      0.67 o
   0  13   0        6.30        7.73      0.92 o
   1  13   0        0.16       -0.12      0.67 o
   2  13   0        1.44        1.64      0.82 o
   3  13   0        2.21        0.95      1.17 o
   0 -14   1        1.92        2.51      1.24 o
   1 -14   1       20.89       25.25      1.23 o
   2 -14   1       11.13        9.71      1.47 o
  -3 -13   1        3.79        4.31      1.34 o
  -2 -13   1        0.93        1.28      1.27 o
  -1 -13   1       72.98       77.91      2.45 o
   0 -13   1        0.55        0.41      0.60 o
   1 -13   1        0.85        0.27      0.50 o
   2 -13   1        0.92        2.05      0.43 o
   3 -13   1        0.97       -0.20      0.70 o
   4 -13   1        1.43        3.12      0.86 o
   5 -13   1        0.01        0.01      0.62 o
  -5 -12   1        0.26       -0.66      0.67 o
  -4 -12   1        0.34        0.74      0.93 o
  -3 -12   1        7.96        7.30      1.35 o
  -2 -12   1        2.62        2.30      0.53 o
  -1 -12   1        1.40        0.90      0.51 o
   0 -12   1        3.57        2.97      0.61 o
   1 -12   1       10.69       11.79      0.91 o
   2 -12   1        0.05       -0.13      0.33 o
   3 -12   1        3.81        3.03      0.77 o
   4 -12   1        1.93        1.87      0.68 o
   5 -12   1        1.38        1.13      0.60 o
   6 -12   1        2.36        2.54      0.71 o
   7 -12   1        8.26        8.68      1.01 o
  -6 -11   1        0.85        0.13      0.66 o
  -5 -11   1        6.39        6.50      0.62 o
  -4 -11   1        3.71        1.67      0.42 o
  -3 -11   1        0.24       -0.31      0.48 o
  -2 -11   1       20.03       20.61      1.29 o
  -1 -11   1       27.81       27.12      0.97 o
   0 -11   1       14.72       12.14      0.61 o
   1 -11   1        0.31        0.31      0.37 o
   2 -11   1       47.83       49.45      1.40 o
   3 -11   1        0.17        0.43      0.49 o
   4 -11   1        0.96        1.39      0.58 o
   5 -11   1       44.67       44.32      1.91 o
   6 -11   1        5.62        7.28      0.87 o
   7 -11   1        0.12       -0.26      0.46 o
   8 -11   1       27.54       32.18      1.48 o
  -8 -10   1        1.77        1.61      0.64 o
  -7 -10   1        0.01        0.32      0.63 o
  -6 -10   1        0.50       -0.40      0.46 o
  -5 -10   1        7.22        7.13      0.63 o
  -4 -10   1       21.51       21.65      0.86 o
  -3 -10   1        5.87        5.63      0.47 o
  -2 -10   1       29.66       23.63      0.97 o
  -1 -10   1        1.68        2.09      0.40 o
   0 -10   1        0.70        0.50      0.27 o
   1 -10   1       60.82       52.55      1.52 o
   2 -10   1       25.63       23.11      0.89 o
   3 -10   1        9.45       10.33      1.01 o
   4 -10   1       29.42       31.85      1.51 o
   5 -10   1        0.00        0.60      0.47 o
   6 -10   1       72.29       77.35      2.44 o
   7 -10   1        5.75        3.80      0.60 o
   8 -10   1        0.61        0.96      0.46 o
   9 -10   1        0.69        0.40      0.43 o
  -8  -9   1        1.25        2.34      0.55 o
  -7  -9   1        1.43        1.75      0.66 o
  -6  -9   1        0.15       -0.11      0.45 o
  -5  -9   1        5.93        6.00      0.64 o
  -4  -9   1       25.62       25.68      0.89 o
  -3  -9   1        5.99        7.47      0.48 o
  -2  -9   1      103.95       99.85      1.60 o
  -1  -9   1      382.18      336.09      4.92 o
   0  -9   1       51.64       38.43      1.00 o
   1  -9   1       92.75       82.12      1.95 o
   2  -9   1        1.56        1.03      0.68 o
   3  -9   1        5.97        7.40      0.67 o
   4  -9   1       24.93       22.43      0.97 o
   5  -9   1       54.86       54.66      3.01 o
   6  -9   1        0.79        1.18      0.36 o
   7  -9   1       22.41       22.84      1.00 o
  -9  -8   1        0.36       -0.03      0.53 o
  -8  -8   1       12.72       16.10      1.70 o
  -7  -8   1        0.34        0.45      0.55 o
  -6  -8   1        2.46        2.58      0.54 o
  -5  -8   1        0.91       -0.34      0.38 o
  -4  -8   1        2.25        1.52      0.38 o
  -3  -8   1        0.01       -0.23      0.23 o
  -2  -8   1        0.80        0.54      0.26 o
  -1  -8   1        0.25       -0.24      0.24 o
   0  -8   1       95.75       93.47      1.69 o
   1  -8   1       27.18       30.98      0.68 o
   2  -8   1       70.11       65.98      1.32 o
   3  -8   1        5.79        5.48      0.54 o
   4  -8   1       53.69       57.72      3.44 o
   5  -8   1       61.21       58.17      1.45 o
   6  -8   1       67.81       68.08      3.16 o
   7  -8   1        6.81        7.42      1.38 o
   8  -8   1        0.90        1.65      1.05 o
   9  -8   1       12.88       16.15      2.18 o
  10  -8   1        0.08       -0.39      0.39 o
  -9  -7   1        1.38       -0.20      0.54 o
  -8  -7   1        1.71        1.33      0.51 o
  -7  -7   1       95.97       98.33      2.16 o
  -6  -7   1        2.08        2.96      0.64 o
  -5  -7   1      122.15      122.24      2.34 o
  -4  -7   1       23.88       25.96      0.91 o
  -3  -7   1       28.29       25.18      0.70 o
  -2  -7   1       79.42       80.76      1.22 o
  -1  -7   1       30.20       34.04      0.71 o
   0  -7   1        1.52        2.54      0.28 o
   2  -7   1      129.30      129.25      1.60 o
   3  -7   1      642.23      601.02      8.40 o
   4  -7   1        1.44        1.29      0.22 o
   5  -7   1       10.72       13.44      0.65 o
   6  -7   1        4.44        4.56      0.48 o
   7  -7   1      144.11      141.44      2.92 o
   8  -7   1      107.84      107.47      2.56 o
   9  -7   1        3.19        2.90      0.66 o
  10  -7   1       34.54       31.13      1.05 o
  11  -7   1        4.43        5.36      1.48 o
  -8  -6   1        5.73        6.61      0.61 o
  -7  -6   1       14.33       15.24      0.63 o
  -6  -6   1       10.55       10.55      0.97 o
  -5  -6   1       35.89       35.19      1.09 o
  -4  -6   1      517.79      520.58      4.79 o
  -3  -6   1        0.91        1.19      0.22 o
  -2  -6   1       40.22       42.73      0.83 o
  -1  -6   1      206.01      201.73      2.09 o
   0  -6   1       49.56       43.45      0.69 o
   1  -6   1       46.43       48.22      0.75 o
   2  -6   1      192.18      186.85      1.91 o
   3  -6   1      114.06      107.23      1.68 o
   4  -6   1      299.17      300.21      4.08 o
   5  -6   1      228.27      231.28      3.91 o
   6  -6   1       15.51       22.24      0.95 o
   7  -6   1        5.44        5.50      0.81 o
   8  -6   1      180.68      195.04      4.73 o
   9  -6   1       13.97       14.27      0.70 o
  10  -6   1       13.15       13.09      1.25 o
  11  -6   1        6.55        7.66      0.97 o
 -11  -5   1        8.94        9.86      1.61 o
 -10  -5   1        3.59        3.56      0.76 o
  -9  -5   1       11.78       11.81      0.95 o
  -8  -5   1       15.11       16.71      0.63 o
  -7  -5   1        0.44        0.90      0.24 o
  -6  -5   1        6.44        5.60      0.38 o
  -5  -5   1        6.70        7.33      0.40 o
  -4  -5   1      250.32      238.07      2.39 o
  -3  -5   1      570.52      546.40      4.89 o
  -2  -5   1        8.39        8.22      0.30 o
  -1  -5   1      133.72      148.95      1.47 o
   0  -5   1      861.89     1034.99     10.56 o
   1  -5   1       23.72       28.98      0.42 o
   2  -5   1      628.04      719.23      6.85 o
   3  -5   1       84.40       89.04      1.69 o
   4  -5   1       70.31       75.56      1.59 o
   5  -5   1       28.56       34.95      1.07 o
   6  -5   1       53.42       47.21      1.34 o
   7  -5   1        0.48       -0.39      0.39 o
   8  -5   1        0.21        0.01      0.28 o
   9  -5   1       10.80       10.67      0.71 o
  10  -5   1        0.19        0.61      0.56 o
  11  -5   1        0.00        0.75      0.60 o
 -11  -4   1        2.54        2.94      1.28 o
 -10  -4   1       20.47       24.10      2.00 o
  -9  -4   1        0.13        0.23      0.40 o
  -8  -4   1       23.47       20.09      0.88 o
  -7  -4   1        9.71        9.68      0.48 o
  -6  -4   1        1.69        2.43      0.28 o
  -5  -4   1       62.86       59.88      1.05 o
  -4  -4   1        9.25        9.72      0.36 o
  -3  -4   1        0.10       -0.06      0.11 o
  -2  -4   1       66.44       56.47      0.75 o
  -1  -4   1      928.38      962.90      9.70 o
   0  -4   1       65.52       67.60      0.95 o
   1  -4   1       76.44       60.56      0.70 o
   2  -4   1      511.80      549.27      6.84 o
   3  -4   1       41.89       55.75      1.19 o
   4  -4   1       15.63       16.28      0.63 o
   5  -4   1      219.77      232.54      3.87 o
   6  -4   1        0.16        0.55      0.30 o
   7  -4   1       77.75       76.08      1.51 o
   8  -4   1       20.87       22.79      0.83 o
   9  -4   1        0.63        0.84      0.60 o
  10  -4   1       13.33       14.93      1.85 o
  11  -4   1        2.30        3.44      0.72 o
 -11  -3   1        4.01        5.15      1.04 o
 -10  -3   1        0.23        1.28      0.86 o
  -9  -3   1        8.55       12.12      1.21 o
  -8  -3   1       50.10       43.59      1.43 o
  -7  -3   1       32.84       24.50      0.87 o
  -6  -3   1       58.80       64.17      0.87 o
  -5  -3   1        3.57        5.20      0.30 o
  -4  -3   1       99.31      103.73      1.26 o
  -3  -3   1       16.10       19.85      0.46 o
  -2  -3   1       10.14       10.12      0.35 o
  -1  -3   1       50.00       67.95      0.84 o
   0  -3   1     2844.81     2789.38     25.07 o
   1  -3   1      144.34      170.03      2.45 o
   2  -3   1       78.41       71.10      1.53 o
   3  -3   1     1067.82     1128.88     19.14 o
   4  -3   1       52.78       51.92      1.20 o
   5  -3   1       20.70       16.64      0.69 o
   6  -3   1      210.14      210.23      2.58 o
   7  -3   1        0.02       -0.10      0.19 o
   8  -3   1       22.23       23.81      1.41 o
   9  -3   1       42.97       45.56      2.56 o
  10  -3   1       15.46       13.99      1.34 o
  11  -3   1        3.45        3.07      0.70 o
 -11  -2   1        9.74        9.58      1.24 o
 -10  -2   1        1.09        0.18      0.64 o
  -9  -2   1       23.17       24.99      1.59 o
  -8  -2   1       45.06       44.33      2.06 o
  -7  -2   1      176.90      160.76      3.00 o
  -6  -2   1       88.25       87.79      1.88 o
  -5  -2   1      183.71      184.45      1.99 o
  -4  -2   1       34.27       41.65      0.72 o
  -3  -2   1      242.12      230.17      2.31 o
  -2  -2   1       54.31       64.46      0.83 o
  -1  -2   1      970.52      930.97     10.60 o
   0  -2   1        0.18        0.98      0.40 o
   1  -2   1     1274.06     1232.48     16.73 o
   2  -2   1     1667.40     1738.61     28.96 o
   3  -2   1      245.60      245.05     17.98 o
   4  -2   1      419.90      412.30      6.14 o
   5  -2   1       99.27       95.86      1.60 o
   6  -2   1       98.60       90.90      1.52 o
   7  -2   1       76.93       76.54      1.86 o
   8  -2   1       46.69       46.18      1.96 o
   9  -2   1       22.53       19.33      2.18 o
  10  -2   1       19.37       18.11      2.68 o
  11  -2   1        3.32        6.10      0.82 o
 -11  -1   1        0.98        1.68      0.81 o
 -10  -1   1       23.69       20.31      1.61 o
  -9  -1   1        5.17        5.36      0.93 o
  -8  -1   1       33.83       36.09      1.21 o
  -7  -1   1       35.80       43.69      1.26 o
  -6  -1   1       30.90       30.75      0.82 o
  -5  -1   1       27.21       27.08      0.86 o
  -4  -1   1       74.28      106.24      1.35 o
  -3  -1   1     1260.13     1353.23     18.04 o
  -2  -1   1      116.26       92.42      1.86 o
  -1  -1   1     3487.63     3422.41     45.62 o
   0  -1   1       81.31       68.01      1.17 o
   1  -1   1       42.93       44.01      0.75 o
   2  -1   1      372.00      437.23     10.55 o
   3  -1   1        7.40        0.53      0.23 o
   4  -1   1        2.50        5.97      0.47 o
   5  -1   1        1.42        2.29      0.32 o
   6  -1   1        3.47        3.45      0.55 o
   7  -1   1      249.79      261.61      5.31 o
   8  -1   1        8.53        8.90      0.97 o
   9  -1   1        1.04        1.68      0.63 o
  10  -1   1        5.03        5.65      0.91 o
  11  -1   1        0.60        1.75      0.61 o
 -11   0   1        2.68        2.56      0.84 o
 -10   0   1        0.25       -0.20      1.09 o
  -9   0   1       33.09       31.41      1.65 o
  -8   0   1       16.94       16.81      1.29 o
  -7   0   1        3.11        2.81      0.69 o
  -6   0   1       16.56       11.15      1.28 o
  -5   0   1        4.59        4.08      0.36 o
  -4   0   1       12.53       12.63      0.50 o
  -3   0   1       29.36       42.53      1.05 o
  -2   0   1       90.08       69.35      2.12 o
  -1   0   1      729.80      730.73     11.78 o
   1   0   1      324.34      350.62      4.86 o
   4   0   1      606.73      649.27     11.41 o
   5   0   1       12.06       14.79      0.58 o
   6   0   1       36.70       34.45      1.44 o
   7   0   1       15.52       15.81      0.99 o
   8   0   1        5.37        4.45      0.76 o
   9   0   1       15.54       16.04      1.34 o
  10   0   1        2.38        4.31      0.91 o
  11   0   1        0.09        1.80      0.62 o
 -11   1   1        9.53        7.29      1.15 o
 -10   1   1        2.20        0.59      0.67 o
  -9   1   1        0.03       -0.44      0.53 o
  -8   1   1       32.58       36.18      1.92 o
  -7   1   1      312.97      305.08      4.02 o
  -6   1   1       97.90      104.37      2.04 o
  -5   1   1      423.62      432.87      5.89 o
  -4   1   1        9.23        6.82      0.31 o
  -2   1   1     5319.91     5327.46    126.37 o
  -1   1   1     2928.16     3031.50     40.46 o
   0   1   1     3058.24     3001.85     39.98 o
   1   1   1     9515.06     9214.58    216.95 o
   2   1   1     4441.74     4530.44     59.68 o
   3   1   1        2.79        2.39      0.42 o
   4   1   1        6.67        6.42      0.24 o
   5   1   1       14.33       12.22      0.76 o
   6   1   1        2.50        1.57      0.47 o
   7   1   1      105.38      104.73      2.28 o
   8   1   1       19.92       20.57      1.00 o
   9   1   1        9.92        9.62      1.09 o
  10   1   1        2.20        3.12      2.49 o
  11   1   1        1.10        1.46      0.62 o
 -11   2   1        0.98        1.17      0.69 o
 -10   2   1       27.72       27.01      1.92 o
  -9   2   1       11.38       10.72      1.16 o
  -8   2   1        9.65        9.42      0.69 o
  -7   2   1       38.44       38.46      1.40 o
  -6   2   1       74.78       64.24      1.10 o
  -5   2   1      118.20      130.49      1.55 o
  -4   2   1       71.30       79.62      1.14 o
  -3   2   1       60.28       72.67      1.25 o
  -2   2   1      588.54      599.68      8.09 o
  -1   2   1      112.60      115.22      1.69 o
   0   2   1     1534.07     1532.65     20.37 o
   1   2   1     1710.63     1785.87     18.25 o
   2   2   1      272.03      284.16      3.06 o
   3   2   1       19.88       22.51      0.47 o
   4   2   1        1.20       -0.13      0.13 o
   5   2   1       52.66       61.79      0.86 o
   6   2   1      103.64      101.28      1.96 o
   7   2   1       27.15       27.87      1.01 o
   8   2   1       48.05       43.29      1.44 o
   9   2   1        1.45        2.18      0.91 o
  10   2   1        0.14        1.20      0.71 o
  11   2   1        8.82        8.70      0.98 o
 -11   3   1        2.57        3.31      0.92 o
 -10   3   1        0.56        1.28      0.77 o
  -9   3   1       18.40       19.89      1.00 o
  -8   3   1       13.65       12.77      0.96 o
  -7   3   1        3.74        5.16      0.45 o
  -6   3   1      105.21       99.85      1.87 o
  -5   3   1       11.04        6.19      0.36 o
  -4   3   1       41.71       39.77      1.28 o
  -3   3   1     2060.74     2174.44     28.73 o
  -2   3   1        2.70        4.01      0.57 o
   0   3   1      440.22      501.97      5.13 o
   1   3   1      552.80      554.93      6.33 o
   2   3   1       76.18       84.92      1.09 o
   3   3   1       57.50       67.21      0.98 o
   4   3   1       10.73       10.20      0.41 o
   5   3   1        3.06        3.36      0.26 o
   6   3   1       19.59       20.03      0.84 o
   7   3   1       61.09       56.27      1.49 o
   8   3   1       10.34        9.23      0.66 o
   9   3   1        0.02        0.42      0.62 o
  10   3   1        3.70        5.22      0.79 o
  11   3   1        1.57        2.96      0.75 o
 -11   4   1        0.69        1.42      0.82 o
 -10   4   1       18.28       19.50      1.51 o
  -9   4   1        0.53        0.92      0.40 o
  -8   4   1       27.29       31.04      1.54 o
  -7   4   1        0.79        1.50      0.49 o
  -6   4   1       23.80       28.21      0.78 o
  -5   4   1      130.51      132.88      1.61 o
  -4   4   1        0.05        1.06      0.44 o
  -3   4   1       29.41       22.17      0.47 o
  -2   4   1     1068.64     1109.26     11.37 o
  -1   4   1      402.43      351.24     15.92 o
   0   4   1      209.41      213.03      2.09 o
   1   4   1      210.14      248.73      2.47 o
   2   4   1       22.27       27.61      0.42 o
   3   4   1      190.45      186.63      1.75 o
   4   4   1      110.94       91.36      1.13 o
   5   4   1       18.27       19.46      0.53 o
   6   4   1        4.33        6.38      0.41 o
   7   4   1        5.49        4.83      0.50 o
   8   4   1       31.26       30.00      1.03 o
   9   4   1       13.86       15.21      0.88 o
  10   4   1        0.05        0.21      0.58 o
  11   4   1        3.14        2.45      0.69 o
 -11   5   1        0.14        1.04      0.82 o
 -10   5   1        0.23        0.09      0.38 o
  -9   5   1       32.35       35.26      1.20 o
  -8   5   1        9.14       11.86      0.68 o
  -7   5   1       10.99       11.53      0.59 o
  -6   5   1       24.30       27.83      0.78 o
  -5   5   1        7.29        8.94      0.37 o
  -4   5   1      148.98      141.07      1.99 o
  -3   5   1      258.82      233.59      2.34 o
  -2   5   1      276.16      298.47      3.19 o
  -1   5   1       96.32      103.32      1.24 o
   0   5   1       90.83       66.21      0.96 o
   1   5   1     1124.82     1197.49     10.94 o
   2   5   1      562.30      595.73      4.93 o
   3   5   1       34.04       37.81      0.75 o
   4   5   1      536.94      564.19      4.83 o
   5   5   1      117.50      113.72      1.58 o
   6   5   1       56.38       58.96      1.14 o
   7   5   1        2.06        1.97      0.34 o
   8   5   1        5.40        5.73      0.73 o
   9   5   1        0.53        1.37      0.71 o
  10   5   1        6.28        7.68      1.57 o
  11   5   1        0.02        1.63      1.25 o
 -11   6   1        6.25        6.57      0.73 o
 -10   6   1        0.72        0.37      0.41 o
  -9   6   1        0.02       -0.30      0.30 o
  -8   6   1       26.19       27.00      0.95 o
  -7   6   1        0.22        0.62      0.27 o
  -6   6   1      196.07      206.37      3.32 o
  -5   6   1      121.04      120.98      3.00 o
  -4   6   1      304.43      306.78      3.97 o
  -3   6   1      138.80      139.72      1.53 o
  -2   6   1      563.82      541.99      6.35 o
  -1   6   1      162.93      180.43      2.67 o
   0   6   1       65.80       62.91      1.07 o
   1   6   1      193.43      190.79      2.04 o
   2   6   1       11.55       16.52      0.51 o
   3   6   1       18.52       18.40      0.63 o
   4   6   1       73.66       75.63      1.19 o
   5   6   1       18.03       18.90      0.69 o
   6   6   1        3.35        2.37      0.47 o
   7   6   1       31.78       32.37      1.14 o
   8   6   1        0.47       -0.61      0.73 o
   9   6   1        0.36        0.44      1.11 o
 -10   7   1        0.26        0.07      0.66 o
  -9   7   1        0.26        0.51      0.40 o
  -8   7   1        2.94        2.42      0.44 o
  -7   7   1        9.09        9.37      0.66 o
  -6   7   1      162.56      148.21      3.05 o
  -5   7   1       11.98       13.82      0.75 o
  -4   7   1       49.38       46.50      1.12 o
  -3   7   1        1.57        1.65      0.20 o
  -2   7   1       67.50       57.73      1.29 o
  -1   7   1       76.77       67.32      1.65 o
   0   7   1      127.01      110.61      1.93 o
   1   7   1       12.10        5.63      0.34 o
   2   7   1       44.39       47.21      1.03 o
   3   7   1        1.11        0.55      0.22 o
   4   7   1        5.06        3.64      0.38 o
   5   7   1       34.79       31.62      1.39 o
   6   7   1       10.83       11.01      0.72 o
   7   7   1        0.41        0.66      0.51 o
   8   7   1        7.03        8.37      1.14 o
   9   7   1        0.06       -0.42      1.22 o
 -10   8   1        0.01       -0.18      0.45 o
  -9   8   1        1.43        1.51      0.49 o
  -8   8   1        7.78       10.15      0.76 o
  -7   8   1        0.10       -0.11      0.36 o
  -6   8   1        6.12        7.09      0.61 o
  -5   8   1       11.55       12.00      0.73 o
  -4   8   1        6.83        7.96      0.64 o
  -3   8   1       91.29       95.95      2.91 o
  -2   8   1       70.56       72.77      1.45 o
  -1   8   1       49.32       46.98      1.01 o
   0   8   1        0.02       -0.11      0.23 o
   1   8   1       26.17       21.88      0.56 o
   2   8   1        0.01        0.14      0.21 o
   3   8   1       29.25       26.99      0.75 o
   4   8   1       42.71       47.65      1.16 o
   5   8   1       10.71        9.98      0.75 o
   6   8   1        5.93        4.60      0.74 o
   7   8   1       15.24       15.13      1.11 o
   8   8   1        3.20        3.77      1.21 o
   9   8   1        0.01        0.34      0.53 o
  -9   9   1        0.99        0.18      0.48 o
  -8   9   1        5.86        5.51      0.70 o
  -7   9   1        7.75        7.65      0.78 o
  -6   9   1        2.01        2.72      0.56 o
  -5   9   1       25.30       27.00      1.36 o
  -4   9   1       51.47       52.11      1.98 o
  -3   9   1        0.01       -0.20      0.20 o
  -2   9   1       35.72       37.80      1.17 o
  -1   9   1       45.37       44.54      0.99 o
   0   9   1        0.39        0.37      0.27 o
   1   9   1       28.64       25.62      0.91 o
   2   9   1       30.41       29.46      0.86 o
   3   9   1       22.85       18.29      0.67 o
   4   9   1       13.07        9.33      0.64 o
   5   9   1       24.87       29.54      1.26 o
   6   9   1       14.52       11.94      0.75 o
   7   9   1        3.23        4.58      1.44 o
   8   9   1        0.34        0.17      0.60 o
  -8  10   1        2.37        2.53      0.65 o
  -7  10   1       10.96       10.55      0.99 o
  -6  10   1       11.32       10.93      1.03 o
  -5  10   1        0.16        0.07      0.45 o
  -4  10   1       42.44       47.48      2.01 o
  -3  10   1        0.40        0.88      0.27 o
  -2  10   1        3.52        3.29      0.67 o
  -1  10   1       11.49       11.30      0.81 o
   0  10   1        0.29        0.83      0.29 o
   1  10   1        0.37        0.26      0.32 o
   2  10   1        0.34        0.31      0.35 o
   3  10   1        1.23        0.64      0.33 o
   4  10   1        0.21       -0.13      0.36 o
   5  10   1        1.81        1.58      0.53 o
   6  10   1        6.36        6.13      1.05 o
   7  10   1        1.93        3.07      0.76 o
  -8  11   1        1.73        2.51      0.73 o
  -7  11   1        1.62        0.76      0.59 o
  -6  11   1       15.36       14.77      1.29 o
  -5  11   1        6.85        6.00      0.93 o
  -4  11   1       22.29       24.30      1.54 o
  -3  11   1       45.89       44.93      1.15 o
  -2  11   1        4.46        6.91      0.65 o
  -1  11   1        3.56        2.66      0.60 o
   0  11   1        5.17        3.80      0.43 o
   1  11   1       42.13       46.67      1.69 o
   2  11   1        2.19        2.07      0.48 o
   3  11   1        5.31        6.08      0.85 o
   4  11   1        2.77        4.00      0.66 o
   5  11   1        0.14        0.59      0.57 o
   6  11   1        1.53        1.38      0.54 o
  -6  12   1        0.22        0.17      0.56 o
  -5  12   1        0.76        1.08      0.65 o
  -4  12   1        0.08       -0.51      0.51 o
  -3  12   1        0.24        0.64      0.63 o
  -2  12   1        0.06        0.03      0.38 o
  -1  12   1        0.48        0.27      0.44 o
   0  12   1        1.11        0.62      0.31 o
   1  12   1       15.93       15.59      0.87 o
   2  12   1       30.14       34.01      1.69 o
   3  12   1        0.11        0.68      0.98 o
   4  12   1        1.05        1.63      1.11 o
   5  12   1        3.57        1.72      1.09 o
  -4  13   1        0.13       -0.08      0.65 o
  -3  13   1        3.52        1.32      0.84 o
  -2  13   1        4.27        3.48      1.72 o
  -1  13   1        0.04       -0.44      0.44 o
   0  13   1        3.53        2.93      1.10 o
   1  13   1        0.36       -0.57      0.57 o
   2  13   1        9.84        9.36      1.60 o
   3  13   1       18.55       21.72      2.34 o
   0 -14   2       27.57       30.26      1.48 o
   1 -14   2       15.12       18.84      1.10 o
   2 -14   2        3.70        4.67      1.18 o
  -3 -13   2       12.75       13.73      1.77 o
  -2 -13   2       53.08       56.58      3.24 o
  -1 -13   2       17.96       22.72      0.89 o
   0 -13   2       25.39       27.77      1.38 o
   1 -13   2       36.10       41.34      1.51 o
   2 -13   2        2.36        2.62      0.94 o
   3 -13   2       18.24       19.49      1.74 o
   4 -13   2        1.07        0.23      0.64 o
   5 -13   2        3.06        1.93      0.79 o
  -5 -12   2        0.51        0.54      0.70 o
  -4 -12   2        0.79        1.23      0.96 o
  -3 -12   2        0.46        0.08      0.79 o
  -2 -12   2       17.75       18.87      0.97 o
  -1 -12   2       61.14       67.52      1.59 o
   0 -12   2       12.75       15.03      2.52 o
   1 -12   2       21.06       23.16      1.10 o
   2 -12   2        0.28       -0.10      0.31 o
   3 -12   2        6.82        5.85      0.97 o
   4 -12   2        0.79       -0.49      0.49 o
   5 -12   2        4.95        6.88      0.94 o
   6 -12   2        0.05       -0.48      0.48 o
   7 -12   2        0.64        0.89      0.57 o
  -7 -11   2        1.77        1.44      0.76 o
  -6 -11   2        0.09        0.71      0.67 o
  -5 -11   2        1.32        1.21      0.47 o
  -4 -11   2        0.45        0.50      0.38 o
  -3 -11   2        3.34        2.72      0.53 o
  -2 -11   2        2.46        1.39      0.83 o
  -1 -11   2        8.45       10.15      0.68 o
   0 -11   2       31.83       31.73      0.99 o
   1 -11   2       27.77       23.70      1.05 o
   2 -11   2        3.70        5.20      0.56 o
   3 -11   2        0.43        0.36      0.48 o
   4 -11   2       17.61       17.30      1.23 o
   5 -11   2        5.66        5.08      0.84 o
   6 -11   2       10.52       10.22      0.84 o
   7 -11   2        5.91        5.92      0.74 o
   8 -11   2        0.13        0.24      0.45 o
  -8 -10   2        0.04       -0.49      0.49 o
  -7 -10   2        2.30        2.00      0.71 o
  -6 -10   2        0.00        0.09      0.49 o
  -5 -10   2       14.57       13.98      0.92 o
  -4 -10   2       21.81       25.37      0.91 o
  -3 -10   2       12.21       12.15      0.62 o
  -2 -10   2       28.08       24.38      1.21 o
  -1 -10   2        0.36        0.12      0.32 o
   0 -10   2        5.32        8.37      0.52 o
   1 -10   2        7.89        8.59      0.68 o
   2 -10   2        6.99        5.23      0.48 o
   3 -10   2        2.21        2.20      0.48 o
   4 -10   2       11.68       12.71      1.34 o
   5 -10   2        0.05       -0.14      0.33 o
   6 -10   2       24.23       28.34      2.69 o
   7 -10   2       17.84       17.79      0.95 o
  -8  -9   2        0.38        1.01      0.50 o
  -7  -9   2        0.63        0.02      0.57 o
  -6  -9   2        2.81        1.76      0.54 o
  -5  -9   2        0.47        0.85      0.39 o
  -4  -9   2       28.75       30.35      1.09 o
  -3  -9   2        8.09        5.59      0.43 o
  -2  -9   2        1.25       -0.01      0.22 o
  -1  -9   2      145.01      129.31      2.30 o
   0  -9   2      236.63      214.44      3.26 o
   1  -9   2       97.92       87.51      2.00 o
   2  -9   2      207.40      195.77      3.10 o
   3  -9   2       73.89       66.65      3.37 o
   4  -9   2       19.81       19.13      0.93 o
   5  -9   2       91.07       93.06      2.16 o
   6  -9   2       11.79       12.21      1.13 o
  -9  -8   2        0.58        1.12      0.59 o
  -8  -8   2        0.18        0.01      0.42 o
  -7  -8   2       13.24       12.66      1.06 o
  -6  -8   2        0.09       -0.33      0.56 o
  -5  -8   2       19.80       22.38      0.89 o
  -4  -8   2       42.84       47.04      1.76 o
  -3  -8   2       61.07       56.41      1.08 o
  -2  -8   2      101.03       90.15      1.49 o
  -1  -8   2       15.35       20.46      0.77 o
   0  -8   2      375.10      328.90      4.62 o
   1  -8   2       49.72       45.89      1.27 o
   2  -8   2       79.62       65.61      1.30 o
   3  -8   2       28.89       25.39      1.18 o
   4  -8   2        2.68        2.21      0.58 o
   5  -8   2       10.69        9.57      1.36 o
   6  -8   2       12.24       15.95      1.76 o
  -9  -7   2        0.52       -0.36      0.57 o
  -8  -7   2       20.57       21.03      0.84 o
  -7  -7   2        3.11        3.21      0.70 o
  -6  -7   2        1.69        1.72      0.57 o
  -5  -7   2       34.25       33.48      2.23 o
  -4  -7   2        5.49        5.11      0.59 o
  -3  -7   2        0.01       -0.52      0.52 o
  -2  -7   2       94.57       91.05      1.35 o
  -1  -7   2      287.90      271.03      3.32 o
   0  -7   2        9.31        9.15      0.46 o
   1  -7   2      128.42      114.99      2.25 o
   2  -7   2       16.89       17.64      0.51 o
   3  -7   2      242.31      228.39      4.21 o
   4  -7   2        3.39        3.80      0.75 o
   5  -7   2       24.64       24.44      0.81 o
   6  -7   2        2.57        3.11      0.47 o
   7  -7   2        2.36        4.72      0.72 o
   8  -7   2        3.52        3.46      0.64 o
   9  -7   2       13.05       13.03      1.08 o
  10  -7   2       12.93       12.48      1.17 o
  11  -7   2        1.03        3.32      1.27 o
  -9  -6   2        0.13       -0.58      0.92 o
  -8  -6   2        9.68        8.59      0.85 o
  -7  -6   2       36.42       38.30      1.22 o
  -6  -6   2       24.36       23.92      0.86 o
  -5  -6   2       20.84       19.04      1.01 o
  -4  -6   2      446.27      452.37      4.55 o
  -3  -6   2       17.92       17.13      0.64 o
  -2  -6   2       33.45       35.29      0.76 o
  -1  -6   2       98.94      104.35      1.20 o
   0  -6   2       31.75       28.88      0.60 o
   1  -6   2        0.04        0.95      0.16 o
   2  -6   2       90.72       98.78      1.23 o
   3  -6   2       41.28       40.58      0.86 o
   4  -6   2       69.55       67.92      1.30 o
   5  -6   2       85.03       77.28      1.51 o
   6  -6   2      115.52      118.59      2.11 o
   7  -6   2       61.43       63.21      1.49 o
   8  -6   2        1.31        1.12      0.52 o
   9  -6   2       65.38       66.38      1.77 o
  10  -6   2       15.83       15.56      2.00 o
  11  -6   2        0.03        1.16      0.67 o
 -11  -5   2        4.67        3.64      1.31 o
 -10  -5   2        0.18        0.29      0.76 o
  -9  -5   2        3.11        3.75      0.57 o
  -8  -5   2        6.45        5.16      0.42 o
  -7  -5   2        0.00       -0.19      0.28 o
  -6  -5   2        9.78       10.50      0.48 o
  -5  -5   2       25.34       23.09      0.61 o
  -4  -5   2       11.08        7.93      0.35 o
  -3  -5   2      831.22      798.24      7.49 o
  -2  -5   2      101.64      102.67      1.21 o
  -1  -5   2       21.65       31.91      0.43 o
   0  -5   2      248.96      263.11      2.57 o
   1  -5   2        4.78        9.59      0.24 o
   2  -5   2      558.31      622.06      5.96 o
   3  -5   2      527.35      559.15      6.99 o
   4  -5   2       19.99       29.20      0.77 o
   5  -5   2        3.69        4.90      0.44 o
   6  -5   2       52.34       57.86      1.33 o
   7  -5   2       80.16       84.26      1.77 o
   8  -5   2       42.79       43.53      1.12 o
   9  -5   2       13.78       15.70      1.10 o
  10  -5   2       29.91       33.21      1.48 o
  11  -5   2        0.06        0.44      0.62 o
 -11  -4   2        1.65        2.29      0.71 o
 -10  -4   2       22.07       24.45      1.10 o
  -9  -4   2        2.95        2.57      0.55 o
  -8  -4   2        3.58        3.65      0.49 o
  -7  -4   2       19.45       18.67      0.56 o
  -6  -4   2        4.32        4.18      0.57 o
  -5  -4   2       45.23       49.29      0.91 o
  -4  -4   2       72.97       78.66      0.94 o
  -3  -4   2      181.09      159.78      1.77 o
  -2  -4   2        1.75        0.44      0.12 o
  -1  -4   2      202.56      181.55      1.89 o
   0  -4   2       86.38       95.20      1.07 o
   1  -4   2      619.50      675.06      7.95 o
   2  -4   2      317.38      374.57      4.71 o
   3  -4   2      350.43      367.33      4.72 o
   4  -4   2       26.53       24.77      0.71 o
   5  -4   2       57.02       53.50      1.35 o
   6  -4   2        9.46       11.65      1.16 o
   7  -4   2       13.46       14.51      0.81 o
   8  -4   2       36.21       36.58      1.82 o
   9  -4   2       10.08       11.83      0.96 o
  10  -4   2        3.68        4.37      0.73 o
  11  -4   2        0.91        1.59      0.62 o
 -11  -3   2        1.16        2.20      1.59 o
 -10  -3   2        2.72        2.81      0.84 o
  -9  -3   2        5.70        6.51      0.76 o
  -8  -3   2        1.10        0.22      0.35 o
  -7  -3   2       68.28       63.37      1.07 o
  -6  -3   2        0.75        0.90      0.23 o
  -5  -3   2      267.26      282.13      2.95 o
  -4  -3   2        1.71        0.48      0.26 o
  -3  -3   2       18.40       17.40      0.60 o
  -2  -3   2       12.82       16.01      0.32 o
  -1  -3   2        2.37        2.97      0.23 o
   0  -3   2        0.85        0.25      0.07 o
   1  -3   2      249.69      275.31      4.76 o
   2  -3   2       51.93       67.86      1.07 o
   3  -3   2      142.89      137.84      2.00 o
   4  -3   2      202.68      219.88      3.57 o
   5  -3   2      121.19      121.67      3.28 o
   6  -3   2      291.37      290.84      3.29 o
   7  -3   2       39.40       39.29      1.27 o
   8  -3   2        5.43        4.49      0.74 o
   9  -3   2        7.72        6.27      0.73 o
  10  -3   2        2.97        4.04      0.70 o
  11  -3   2        0.47        0.95      0.58 o
 -11  -2   2        7.08        7.05      1.15 o
 -10  -2   2        0.15        1.34      0.90 o
  -9  -2   2        1.70        1.10      0.49 o
  -8  -2   2        5.83        4.78      0.62 o
  -7  -2   2       11.00        8.24      0.82 o
  -6  -2   2        5.66        4.22      0.28 o
  -5  -2   2       10.42       14.62      0.45 o
  -4  -2   2       10.08       11.14      0.38 o
  -3  -2   2      261.46      307.90      3.37 o
  -2  -2   2      890.98      865.77      7.99 o
  -1  -2   2      520.41      573.67      7.62 o
   0  -2   2     2663.44     2806.19     36.71 o
   1  -2   2      124.84      115.19      2.13 o
   2  -2   2      166.70      161.90      2.48 o
   3  -2   2      119.29      129.86      1.90 o
   4  -2   2      482.47      498.72      7.34 o
   5  -2   2       54.87       54.77      2.69 o
   6  -2   2       21.55       23.48      0.79 o
   7  -2   2      193.52      193.25      3.56 o
   8  -2   2        2.78        3.48      0.99 o
   9  -2   2        4.95        4.50      0.71 o
  10  -2   2        1.71        1.06      0.55 o
  11  -2   2       15.91       15.59      1.20 o
 -11  -1   2       10.01       11.68      1.37 o
 -10  -1   2       14.20       11.95      1.30 o
  -9  -1   2       14.33       11.16      0.84 o
  -8  -1   2        0.39        0.43      0.36 o
  -7  -1   2       24.45       25.04      0.97 o
  -6  -1   2      101.62       98.11      2.15 o
  -5  -1   2        5.68        7.07      0.50 o
  -4  -1   2      156.43      162.99      1.93 o
  -3  -1   2      319.21      309.05      3.33 o
  -2  -1   2       13.00        9.81      0.32 o
  -1  -1   2       88.16      118.69      2.24 o
   0  -1   2     6131.24     6244.41     70.73 o
   1  -1   2      453.29      485.60      5.69 o
   2  -1   2     1979.63     2087.60     24.13 o
   3  -1   2      137.89      104.20      7.34 o
   4  -1   2      520.85      537.20      7.84 o
   5  -1   2      132.85      122.25      7.57 o
   6  -1   2       23.05       19.64      0.73 o
   7  -1   2        1.96        1.35      0.53 o
   8  -1   2       52.00       51.61      1.59 o
   9  -1   2       26.58       29.66      1.30 o
  10  -1   2        0.04        0.29      0.47 o
  11  -1   2        0.07        0.89      0.56 o
 -11   0   2        0.08       -0.26      0.68 o
 -10   0   2        0.58        0.40      0.64 o
  -9   0   2       11.83       12.63      0.84 o
  -8   0   2       11.39       10.59      0.74 o
  -7   0   2       56.25       56.07      1.45 o
  -6   0   2       87.70       83.65      3.70 o
  -5   0   2       69.97       82.93      1.37 o
  -4   0   2       42.38       47.89      0.92 o
  -3   0   2      437.44      401.58      4.62 o
  -2   0   2      172.24      161.90      1.97 o
  -1   0   2      448.37      466.62      7.67 o
   0   0   2     1019.27     1075.45     17.36 o
   1   0   2       21.08       16.92      0.36 o
   2   0   2     6030.00     6297.64     73.04 o
   3   0   2      140.19      120.52      2.06 o
   4   0   2     3748.34     4068.29     68.24 o
   5   0   2      263.79      277.88      5.45 o
   6   0   2       39.34       38.31      2.85 o
   7   0   2        2.29        1.84      0.75 o
   8   0   2        1.59        0.75      0.42 o
   9   0   2        8.60        8.94      0.86 o
  10   0   2        6.26        6.99      0.84 o
  11   0   2        1.11        0.89      0.60 o
 -11   1   2        2.07        3.24      0.95 o
 -10   1   2        1.54        1.50      0.93 o
  -9   1   2        0.41        0.27      0.57 o
  -8   1   2       27.67       26.74      1.64 o
  -7   1   2        2.58        2.23      0.32 o
  -6   1   2      145.68      140.97      3.57 o
  -5   1   2       21.86       16.00      0.66 o
  -4   1   2      465.46      457.82      6.42 o
  -3   1   2        0.07        0.03      0.07 o
  -1   1   2      546.11      520.84      8.56 o
   0   1   2      121.87      124.42      2.25 o
   1   1   2        5.67        9.59      0.29 o
   2   1   2      690.38      757.03      8.62 o
   3   1   2      460.84      487.24      4.67 o
   4   1   2       88.25       91.96      1.39 o
   5   1   2        4.83        7.59      0.45 o
   6   1   2       10.90       13.63      0.81 o
   7   1   2       55.92       50.66      1.77 o
   8   1   2        0.59        1.08      0.46 o
   9   1   2       12.95       15.34      1.09 o
  10   1   2        2.07        2.40      0.62 o
  11   1   2        5.12        6.40      1.10 o
 -11   2   2        0.24        0.63      0.72 o
 -10   2   2       23.06       24.11      1.81 o
  -9   2   2       23.17       24.27      1.52 o
  -8   2   2        5.41        3.72      0.51 o
  -7   2   2       40.85       42.20      0.93 o
  -6   2   2      411.03      398.28      5.81 o
  -5   2   2       23.64       26.93      0.67 o
  -4   2   2     1693.91     1712.95     19.33 o
  -3   2   2     1808.86     1904.85     21.42 o
  -1   2   2     3188.04     3197.68     32.15 o
   0   2   2     2254.11     2137.09     28.53 o
   1   2   2      348.33      346.87      3.32 o
   2   2   2       48.70       65.67      0.80 o
   3   2   2       24.27       34.75      0.58 o
   4   2   2       54.53       57.21      0.81 o
   5   2   2       51.35       55.49      0.82 o
   6   2   2       74.51       77.99      1.68 o
   7   2   2       30.11       24.61      0.77 o
   8   2   2       36.97       31.88      1.48 o
   9   2   2        2.48        4.23      0.86 o
  10   2   2        0.70        1.62      0.60 o
  11   2   2        0.11        1.50      0.66 o
 -11   3   2       13.60       13.50      1.77 o
 -10   3   2        8.52        9.09      1.44 o
  -9   3   2       18.56       20.38      1.02 o
  -8   3   2       56.57       58.20      1.54 o
  -7   3   2       28.15       25.43      1.10 o
  -6   3   2       42.72       46.95      1.15 o
  -5   3   2      148.66      146.08      1.99 o
  -4   3   2      253.78      278.41      3.44 o
  -3   3   2      203.26      221.65      2.76 o
  -2   3   2      472.50      450.19      5.26 o
   0   3   2      130.73      145.80      1.83 o
   1   3   2      994.29     1027.32      9.34 o
   2   3   2        0.04        0.17      0.12 o
   3   3   2       18.83       21.07      0.41 o
   4   3   2        1.23        2.05      0.25 o
   5   3   2       15.69       14.71      0.43 o
   6   3   2       19.80       21.91      0.61 o
   7   3   2       46.73       50.65      1.45 o
   8   3   2       27.88       27.30      1.04 o
   9   3   2        4.37        2.90      0.53 o
  10   3   2        5.34        6.79      0.87 o
  11   3   2       12.31       14.27      1.21 o
 -11   4   2        8.28        6.81      1.19 o
 -10   4   2       12.10       11.83      2.21 o
  -9   4   2       11.60       12.70      0.86 o
  -8   4   2        5.20        6.33      0.63 o
  -7   4   2        5.03        5.68      0.50 o
  -6   4   2       10.63        6.61      0.46 o
  -5   4   2      150.12      148.61      2.48 o
  -4   4   2       67.31       73.25      0.95 o
  -3   4   2        1.55        3.51      0.18 o
  -2   4   2      169.80      192.47      2.14 o
  -1   4   2      272.59      261.64      3.01 o
   0   4   2      236.01      224.26      2.24 o
   1   4   2      779.12      866.13      7.44 o
   2   4   2      256.16      274.09      2.57 o
   3   4   2       47.90       42.22      0.61 o
   4   4   2      780.34      767.45      6.39 o
   5   4   2        0.14       -0.04      0.21 o
   6   4   2        0.10       -0.24      0.24 o
   7   4   2        4.35        3.44      0.37 o
   8   4   2       10.06       11.43      0.91 o
   9   4   2        1.13        1.23      0.58 o
  10   4   2        0.09        1.49      0.64 o
  11   4   2        2.81        3.12      0.81 o
 -11   5   2        0.04        0.55      0.52 o
 -10   5   2        2.95        2.44      0.52 o
  -9   5   2       19.36       19.66      1.00 o
  -8   5   2        6.10        5.70      0.56 o
  -7   5   2       56.96       63.10      2.33 o
  -6   5   2        5.76        2.71      0.36 o
  -5   5   2        0.08        0.37      0.21 o
  -4   5   2       32.84       34.41      0.76 o
  -3   5   2      662.74      644.24      6.65 o
  -2   5   2      269.48      257.74      2.53 o
  -1   5   2       27.38       29.68      0.53 o
   0   5   2      104.56       90.78      1.05 o
   1   5   2        0.78        0.15      0.19 o
   2   5   2        0.18       -0.11      0.14 o
   3   5   2        3.44        5.40      0.26 o
   4   5   2       27.15       22.40      0.57 o
   5   5   2      359.80      358.90      3.50 o
   6   5   2        0.23       -0.28      0.28 o
   7   5   2        0.45        0.70      0.30 o
   8   5   2        2.85        3.09      0.63 o
   9   5   2        0.82        1.11      1.14 o
  10   5   2        0.16        1.08      1.22 o
 -11   6   2        3.84        5.09      0.83 o
 -10   6   2        4.81        4.95      0.76 o
  -9   6   2        0.41        0.63      0.48 o
  -8   6   2       17.21       17.40      0.86 o
  -7   6   2       20.59       21.61      0.86 o
  -6   6   2        0.56       -0.24      0.24 o
  -5   6   2       19.82       22.30      0.78 o
  -4   6   2      599.24      580.95      8.15 o
  -3   6   2      587.95      568.54      5.95 o
  -1   6   2     1355.18     1305.57     13.09 o
   0   6   2       49.35       51.29      0.86 o
   1   6   2       68.26       68.50      1.01 o
   2   6   2       90.81       87.15      1.31 o
   3   6   2        1.04        1.37      0.23 o
   4   6   2        0.09        0.40      0.27 o
   5   6   2      167.09      173.76      2.32 o
   6   6   2        2.77        1.16      0.44 o
   7   6   2       14.94       16.53      0.87 o
   8   6   2        0.75        1.07      0.41 o
   9   6   2        5.64        8.19      1.76 o
  10   6   2        0.18        1.57      1.37 o
 -10   7   2        0.48        0.46      0.50 o
  -9   7   2       10.79       11.09      0.92 o
  -8   7   2        1.15        0.13      0.47 o
  -7   7   2       27.57       25.73      1.84 o
  -6   7   2       65.91       64.73      1.75 o
  -5   7   2       88.97       87.27      3.82 o
  -4   7   2      914.56      882.05     14.61 o
  -3   7   2       38.10       34.58      0.88 o
  -2   7   2        0.18        0.92      0.47 o
  -1   7   2      569.69      553.90      6.52 o
   0   7   2       95.69       92.57      1.50 o
   1   7   2       58.50       49.20      0.80 o
   2   7   2       39.13       38.75      0.75 o
   3   7   2        1.33        0.84      0.25 o
   4   7   2        5.83        4.70      0.42 o
   5   7   2        1.43        0.16      0.29 o
   6   7   2       13.04       12.79      1.19 o
   7   7   2       15.65       18.81      1.32 o
   8   7   2        3.20        2.29      0.59 o
   9   7   2        0.16       -0.72      1.24 o
 -10   8   2        0.01        0.08      0.50 o
  -9   8   2       24.25       25.63      1.30 o
  -8   8   2        3.48        4.27      0.60 o
  -7   8   2        3.32        3.06      0.52 o
  -6   8   2       19.89       21.21      1.05 o
  -5   8   2       37.14       39.45      1.36 o
  -4   8   2       26.61       29.51      2.33 o
  -3   8   2      190.58      188.65      2.97 o
  -2   8   2       19.10       18.15      0.71 o
  -1   8   2       42.59       38.27      0.84 o
   0   8   2       17.81       18.86      0.63 o
   1   8   2      161.47      138.71      1.80 o
   2   8   2       92.58       81.62      1.62 o
   3   8   2       17.72       17.23      0.64 o
   4   8   2        0.83        1.73      0.40 o
   5   8   2        0.97        1.79      0.41 o
   6   8   2        0.63        0.25      0.57 o
   7   8   2        7.30        5.35      0.81 o
   8   8   2        8.20        8.62      1.08 o
   9   8   2        0.08       -0.06      1.19 o
  -9   9   2        0.26        0.38      0.54 o
  -8   9   2        0.22       -0.09      0.44 o
  -7   9   2        7.78        6.52      0.85 o
  -6   9   2        8.68        9.58      1.01 o
  -5   9   2       75.74       79.23      2.68 o
  -4   9   2       88.52       90.18      2.97 o
  -3   9   2        0.04        0.24      0.33 o
  -2   9   2       54.23       56.48      1.55 o
  -1   9   2       22.40       24.10      0.74 o
   0   9   2        0.54       -0.24      0.24 o
   1   9   2        8.56        6.90      0.58 o
   2   9   2       29.57       25.42      0.77 o
   3   9   2        3.50        4.28      0.45 o
   4   9   2        2.19        2.62      0.45 o
   5   9   2       76.80       81.66      1.67 o
   6   9   2       11.40       12.16      0.86 o
   7   9   2        0.10        0.53      0.61 o
   8   9   2        6.64        4.49      0.81 o
  -8  10   2        1.79        0.40      0.55 o
  -7  10   2        4.23        2.73      0.69 o
  -6  10   2        4.91        3.60      0.73 o
  -5  10   2       24.76       22.58      1.43 o
  -4  10   2       15.75       16.25      1.25 o
  -3  10   2       33.95       34.59      1.48 o
  -2  10   2       65.68       72.07      1.88 o
  -1  10   2       11.03       10.32      0.67 o
   0  10   2       15.54       16.98      1.09 o
   1  10   2        1.32        2.23      0.43 o
   2  10   2        0.03        0.55      0.57 o
   3  10   2       21.26       21.97      0.81 o
   4  10   2        3.12        2.93      0.49 o
   5  10   2        0.34        0.15      0.41 o
   6  10   2       17.92       17.70      0.93 o
   7  10   2        3.18        4.32      0.83 o
  -7  11   2        3.90        5.08      0.89 o
  -6  11   2        5.25        4.81      0.89 o
  -5  11   2       12.92       13.05      1.31 o
  -4  11   2       31.40       28.97      1.75 o
  -3  11   2        2.08        3.05      0.44 o
  -2  11   2       15.18       17.17      1.26 o
  -1  11   2       66.69       64.78      1.93 o
   0  11   2        0.13        0.41      0.33 o
   1  11   2       16.94       18.13      0.92 o
   2  11   2        6.58        7.17      1.14 o
   3  11   2        0.02        0.45      0.55 o
   4  11   2       10.11       11.14      0.70 o
   5  11   2        2.64        2.03      0.56 o
   6  11   2        0.05       -0.05      0.64 o
  -6  12   2        0.15        1.24      0.69 o
  -5  12   2        8.13        6.72      1.09 o
  -4  12   2       13.24       14.21      1.49 o
  -3  12   2        0.51        0.50      0.32 o
  -2  12   2       17.65       21.54      1.35 o
  -1  12   2        3.58        3.13      0.64 o
   0  12   2        0.10        0.13      0.33 o
   1  12   2        3.35        3.46      0.56 o
   2  12   2       33.29       36.89      2.45 o
   3  12   2        0.18        0.81      1.02 o
   4  12   2        1.41        1.77      0.83 o
  -4  13   2        1.30        1.76      0.87 o
  -3  13   2        2.08        2.15      0.89 o
  -2  13   2        5.43        5.51      1.17 o
  -1  13   2        0.02       -0.27      0.62 o
   0  13   2        5.94        6.06      0.99 o
   1  13   2        0.78        1.46      0.73 o
   2  13   2        5.11        5.68      1.38 o
   0 -14   3        5.43        4.07      0.78 o
   1 -14   3        3.23        4.10      0.64 o
   2 -14   3        2.55        2.21      1.00 o
  -4 -13   3        1.44        1.26      0.98 o
  -3 -13   3        0.31        0.22      0.86 o
  -2 -13   3        5.28        6.63      0.94 o
  -1 -13   3        0.01        1.02      0.63 o
   0 -13   3       15.92       16.89      1.18 o
   1 -13   3        0.01       -0.17      0.45 o
   2 -13   3       18.75       19.81      1.83 o
   3 -13   3       12.42       14.27      1.49 o
   4 -13   3        8.23        6.78      1.11 o
   5 -13   3        1.77        1.90      0.78 o
  -5 -12   3        7.10       10.28      1.17 o
  -4 -12   3        1.07        2.22      1.03 o
  -3 -12   3        0.13        0.74      0.81 o
  -2 -12   3        4.28        4.63      0.58 o
  -1 -12   3       14.99       16.54      0.81 o
   0 -12   3        0.26       -0.30      0.43 o
   1 -12   3        0.82        1.28      0.75 o
   2 -12   3        8.03        9.05      0.61 o
   3 -12   3        6.20        5.83      0.96 o
   4 -12   3        2.89        0.76      0.60 o
   5 -12   3       11.37       11.84      1.00 o
   6 -12   3        2.14        2.35      0.64 o
   7 -12   3        0.39        0.70      0.55 o
  -7 -11   3        8.70       10.27      1.53 o
  -6 -11   3        0.04       -0.74      0.74 o
  -5 -11   3        5.27        5.33      0.59 o
  -4 -11   3        9.92        9.57      0.76 o
  -3 -11   3        0.99        0.69      0.42 o
  -2 -11   3        1.82        1.29      0.57 o
  -1 -11   3       11.82       10.37      0.68 o
   0 -11   3        0.78        1.72      0.27 o
   1 -11   3       11.55       11.59      0.82 o
   2 -11   3        0.03        0.14      0.29 o
   3 -11   3        0.15       -0.39      0.39 o
   4 -11   3        2.98        5.64      0.71 o
   5 -11   3        0.62        0.32      0.44 o
   6 -11   3       10.45       10.30      0.83 o
   7 -11   3        0.14       -0.17      0.41 o
   8 -11   3        0.19        0.36      0.44 o
  -8 -10   3        0.05        0.17      0.64 o
  -7 -10   3        0.21        0.70      0.67 o
  -6 -10   3        0.92        0.60      0.75 o
  -5 -10   3        4.33        4.46      0.68 o
  -4 -10   3        3.61        3.68      0.48 o
  -3 -10   3        1.55        2.02      0.35 o
  -2 -10   3        3.83        4.16      0.50 o
  -1 -10   3       66.70       57.32      1.38 o
   0 -10   3        0.34       -0.07      0.25 o
   1 -10   3        8.82        8.44      0.68 o
   2 -10   3       11.56       13.62      0.66 o
   3 -10   3        0.02        0.02      0.36 o
   4 -10   3       15.90       16.70      2.07 o
   5 -10   3        2.06        3.26      0.53 o
   6 -10   3        5.93        5.32      0.57 o
   7 -10   3       12.37       12.23      0.75 o
  -8  -9   3        0.05       -0.09      0.86 o
  -7  -9   3        2.82        2.79      0.88 o
  -6  -9   3        7.03        6.64      0.71 o
  -5  -9   3        2.11        2.20      0.45 o
  -4  -9   3       24.90       24.46      0.88 o
  -3  -9   3        3.07        3.94      0.38 o
  -2  -9   3        9.22        9.95      0.55 o
  -1  -9   3        1.06        1.39      0.35 o
   0  -9   3        6.35        6.61      0.48 o
   1  -9   3        0.44        0.18      0.29 o
   2  -9   3        0.05       -0.34      0.34 o
   3  -9   3      192.12      179.48      3.74 o
   4  -9   3       18.25       16.54      0.86 o
   5  -9   3        3.49        3.43      1.15 o
   6  -9   3       13.63       14.55      1.85 o
   7  -9   3        2.43        3.16      1.05 o
  -9  -8   3        2.59        2.43      1.44 o
  -8  -8   3        0.04       -0.24      0.53 o
  -7  -8   3        0.11        0.12      0.54 o
  -6  -8   3       24.36       26.96      1.32 o
  -5  -8   3       40.41       42.25      1.32 o
  -4  -8   3       46.69       50.26      1.20 o
  -3  -8   3      134.89      136.93      1.91 o
  -2  -8   3      238.04      222.86      2.95 o
  -1  -8   3       34.40       29.50      1.04 o
   0  -8   3       50.97       56.73      1.10 o
   1  -8   3      202.59      199.67      3.16 o
   2  -8   3       70.56       62.37      1.53 o
   3  -8   3      236.30      234.50      5.05 o
   4  -8   3        1.10        1.16      0.67 o
   5  -8   3        2.93        3.16      0.98 o
   6  -8   3       34.50       38.98      2.43 o
   7  -8   3       30.26       32.01      2.24 o
 -10  -7   3        0.56       -0.36      0.83 o
  -9  -7   3        0.16       -0.39      0.68 o
  -8  -7   3        8.08        7.25      0.72 o
  -7  -7   3        1.70        0.98      0.62 o
  -6  -7   3       66.73       68.83      3.72 o
  -5  -7   3      142.53      139.46      3.13 o
  -4  -7   3       82.09       79.62      1.82 o
  -3  -7   3      484.58      498.49      6.04 o
  -2  -7   3       86.16       86.70      1.44 o
  -1  -7   3       62.41       56.12      1.06 o
   0  -7   3       37.75       35.53      0.85 o
   1  -7   3        0.08        0.30      0.33 o
   2  -7   3       12.34       11.35      0.60 o
   3  -7   3        0.06        0.44      0.60 o
   4  -7   3      137.03      130.89      2.44 o
   5  -7   3       29.61       31.93      0.93 o
   6  -7   3        6.48        4.85      0.49 o
   7  -7   3        4.55        4.19      0.52 o
   8  -7   3       13.95       15.87      1.05 o
   9  -7   3        0.13        1.09      0.55 o
  10  -7   3        0.29        0.70      0.61 o
 -10  -6   3        2.32        2.22      0.87 o
  -9  -6   3        0.90        0.53      0.69 o
  -8  -6   3        0.86        0.79      0.31 o
  -7  -6   3        1.56        1.88      0.41 o
  -6  -6   3        9.30        9.08      0.54 o
  -5  -6   3      126.50      130.21      2.12 o
  -4  -6   3        9.70        9.63      0.46 o
  -3  -6   3      185.01      184.11      2.28 o
  -2  -6   3       30.40       33.28      0.68 o
  -1  -6   3      204.55      208.44      2.05 o
   0  -6   3        9.93        8.02      0.28 o
   1  -6   3       18.62       16.05      1.14 o
   2  -6   3        5.79        5.42      0.35 o
   3  -6   3        2.16        2.95      0.30 o
   4  -6   3        0.06        0.40      0.25 o
   5  -6   3       35.96       35.35      0.96 o
   6  -6   3       88.85       90.49      1.78 o
   7  -6   3        1.31        1.16      0.35 o
   8  -6   3        5.62        4.64      0.74 o
   9  -6   3        0.42        0.12      0.52 o
  10  -6   3        6.38        8.34      0.95 o
  11  -6   3        5.42        7.15      1.57 o
 -11  -5   3        0.50       -0.25      1.12 o
 -10  -5   3        8.75        8.20      0.91 o
  -9  -5   3        4.54        6.49      0.77 o
  -8  -5   3        0.58        0.38      0.24 o
  -7  -5   3       20.12       19.75      0.65 o
  -6  -5   3       39.34       41.21      0.84 o
  -5  -5   3       13.89       12.54      0.49 o
  -4  -5   3       11.22       12.24      0.53 o
  -3  -5   3      246.23      252.31      2.47 o
  -2  -5   3      296.83      305.39      3.09 o
  -1  -5   3      128.01      154.65      1.47 o
   0  -5   3      126.12      146.35      1.60 o
   1  -5   3        5.46        5.17      0.26 o
   2  -5   3       40.24       55.58      0.84 o
   3  -5   3      349.42      362.97      4.71 o
   4  -5   3      430.02      448.12      5.82 o
   5  -5   3      202.54      212.45      3.15 o
   6  -5   3       75.91       74.35      1.56 o
   7  -5   3      194.96      196.00      3.18 o
   8  -5   3       17.53       20.63      0.92 o
   9  -5   3        0.02        0.34      0.46 o
  10  -5   3        2.40        2.71      0.69 o
  11  -5   3        0.12        0.74      0.66 o
 -11  -4   3        1.19        2.21      0.73 o
 -10  -4   3        5.06        5.54      0.68 o
  -9  -4   3        1.64        2.29      0.50 o
  -8  -4   3        2.72        2.91      0.47 o
  -7  -4   3       37.59       32.44      0.75 o
  -6  -4   3       40.50       40.17      0.98 o
  -5  -4   3      188.27      196.37      2.23 o
  -4  -4   3      361.56      376.98      3.27 o
  -3  -4   3        5.23        6.44      0.28 o
  -2  -4   3      117.51      117.21      1.14 o
  -1  -4   3       18.52       17.94      0.38 o
   0  -4   3       21.24       18.13      0.40 o
   1  -4   3        6.37        7.49      0.20 o
   2  -4   3      191.03      186.45      2.40 o
   3  -4   3       54.77       58.76      1.08 o
   4  -4   3     1422.68     1532.02     18.47 o
   5  -4   3      152.40      148.27      2.12 o
   6  -4   3       20.76       17.56      0.76 o
   7  -4   3        0.77        0.69      0.34 o
   8  -4   3       48.44       50.28      1.38 o
   9  -4   3        3.23        2.15      0.58 o
  10  -4   3        0.18        0.31      0.51 o
  11  -4   3        2.90        3.96      0.76 o
 -11  -3   3        0.84        0.93      0.84 o
 -10  -3   3        0.73        0.06      0.44 o
  -9  -3   3       10.55       12.95      0.79 o
  -8  -3   3        0.16        0.18      0.33 o
  -7  -3   3       14.49       18.40      0.65 o
  -6  -3   3      140.45      133.04      1.67 o
  -5  -3   3       32.34       41.99      0.86 o
  -4  -3   3        6.45        3.87      0.23 o
  -3  -3   3     2069.75     2207.32     17.34 o
  -2  -3   3      153.51      164.22      1.62 o
  -1  -3   3      153.55      159.13      2.05 o
   0  -3   3       28.26       37.97      0.64 o
   1  -3   3      248.19      245.52      3.40 o
   2  -3   3       20.13       23.99      0.48 o
   3  -3   3      641.77      646.76      9.34 o
   4  -3   3      389.94      399.00      5.21 o
   5  -3   3      131.72      138.32      2.23 o
   6  -3   3      198.76      202.85      3.12 o
   7  -3   3       13.97       12.62      0.73 o
   8  -3   3       43.42       45.91      1.37 o
   9  -3   3        4.70        3.62      0.65 o
  10  -3   3        0.91        0.95      0.51 o
  11  -3   3        1.82        2.64      0.90 o
 -11  -2   3        0.06        0.36      0.75 o
 -10  -2   3        2.43        3.13      0.61 o
  -9  -2   3        0.16        0.26      0.43 o
  -8  -2   3        3.53        2.78      0.53 o
  -7  -2   3       16.20       18.78      1.82 o
  -6  -2   3      272.37      264.63      3.53 o
  -5  -2   3      126.29      124.85      1.68 o
  -4  -2   3      194.83      219.98      2.59 o
  -3  -2   3       17.22       21.91      0.53 o
  -2  -2   3       40.15       32.36      0.57 o
  -1  -2   3        2.59        3.15      0.19 o
   0  -2   3      285.84      299.00      2.85 o
   1  -2   3        0.58       -0.09      0.11 o
   2  -2   3      278.19      247.31     18.39 o
   3  -2   3      235.72      239.89      2.46 o
   4  -2   3      642.70      654.22      5.79 o
   5  -2   3      249.71      262.96      2.77 o
   6  -2   3        1.27        3.15      0.42 o
   7  -2   3      241.18      247.36      3.77 o
   8  -2   3       34.60       32.38      1.09 o
   9  -2   3        1.24        1.55      0.63 o
  10  -2   3        0.05        0.50      0.50 o
  11  -2   3        0.26        1.54      0.61 o
 -11  -1   3        1.62        1.89      0.85 o
 -10  -1   3        1.23        2.00      0.54 o
  -9  -1   3       28.76       32.39      1.27 o
  -8  -1   3        1.51        1.51      0.45 o
  -7  -1   3       52.20       55.14      1.78 o
  -6  -1   3        1.33        0.27      0.30 o
  -5  -1   3       67.07       75.26      1.00 o
  -4  -1   3      108.35       98.39      1.32 o
  -3  -1   3       21.14       11.74      0.48 o
  -2  -1   3      481.97      541.47      5.11 o
  -1  -1   3      226.73      188.57      2.08 o
   0  -1   3     8193.61     8146.90    231.53 o
   1  -1   3     9798.03    10106.04    101.35 o
   2  -1   3      926.91      915.89     15.51 o
   3  -1   3       20.84       20.75      0.62 o
   4  -1   3       79.09       80.53      4.26 o
   6  -1   3      424.63      401.38     16.94 o
   7  -1   3       43.51       42.62      1.17 o
   8  -1   3       72.91       67.92      1.62 o
   9  -1   3        3.78        3.68      0.37 o
  10  -1   3        0.12        0.64      0.54 o
  11  -1   3        3.06        2.50      0.68 o
 -11   0   3       31.73       29.86      2.60 o
 -10   0   3        0.80        1.07      0.70 o
  -9   0   3        6.22        5.15      0.62 o
  -8   0   3        6.89        6.01      0.61 o
  -7   0   3       93.23       92.96      1.70 o
  -6   0   3      287.39      274.98      3.69 o
  -5   0   3      268.76      268.34      3.98 o
  -4   0   3       58.40       50.97      1.07 o
  -3   0   3      146.47      142.91      1.66 o
  -2   0   3      456.03      416.97      4.84 o
  -1   0   3      296.77      292.31      4.00 o
   0   0   3       10.61       15.28      0.77 o
   1   0   3     7790.59     8030.83    106.79 o
   2   0   3       16.70       20.34      0.67 o
   3   0   3     2464.30     2583.72     26.92 o
   4   0   3     1155.86     1185.39     12.64 o
   5   0   3       28.12       30.05      0.98 o
   6   0   3      485.91      498.64      6.61 o
   7   0   3      170.80      178.43      2.93 o
   8   0   3        0.67        0.79      0.48 o
   9   0   3        8.99       10.35      0.97 o
  10   0   3       10.18       11.35      1.04 o
  11   0   3        0.01        0.42      0.34 o
 -11   1   3        6.26        4.89      1.06 o
 -10   1   3       15.74       19.59      4.22 o
  -9   1   3        0.00       -0.36      0.36 o
  -8   1   3        8.73       11.58      0.80 o
  -7   1   3        2.41        1.68      0.30 o
  -6   1   3      405.12      372.23      8.19 o
  -4   1   3      167.84      168.31      2.30 o
  -3   1   3      220.30      232.42      2.95 o
  -2   1   3        2.11        0.28      0.10 o
  -1   1   3      233.96      241.97      2.95 o
   0   1   3      545.28      572.85      7.57 o
   1   1   3        6.50        6.21      0.29 o
   2   1   3        4.69        4.98      0.55 o
   3   1   3       73.47       86.25      1.03 o
   4   1   3     1346.93     1462.48     12.72 o
   5   1   3       73.36       86.99      1.47 o
   6   1   3       40.69       46.80      1.19 o
   7   1   3       13.40       13.63      0.77 o
   8   1   3        2.55        2.59      0.49 o
   9   1   3        2.65        2.40      0.54 o
  10   1   3        3.07        3.36      0.70 o
  11   1   3        0.97        1.18      0.69 o
 -11   2   3        0.18        0.23      0.72 o
 -10   2   3        2.58        3.45      0.87 o
  -9   2   3       16.04       18.77      1.03 o
  -8   2   3        7.06        6.96      0.47 o
  -7   2   3       66.17       69.80      1.33 o
  -6   2   3        0.44        0.30      0.28 o
  -5   2   3      111.40      102.96      4.76 o
  -4   2   3      178.89      215.55      3.13 o
  -3   2   3     1084.21     1072.67     12.36 o
  -2   2   3      446.85      480.00      6.41 o
  -1   2   3       39.18       36.00      0.62 o
   0   2   3      533.11      551.52      5.60 o
   1   2   3      151.77      141.47      4.26 o
   2   2   3       33.33       33.02      0.65 o
   3   2   3      187.58      173.53      2.11 o
   4   2   3      104.73      102.65      1.28 o
   5   2   3      135.01      144.30      1.69 o
   6   2   3       39.11       41.52      0.96 o
   7   2   3       37.45       38.48      0.97 o
   8   2   3       20.44       19.13      1.00 o
   9   2   3        5.62        7.01      0.71 o
  10   2   3        0.51        0.14      0.55 o
  11   2   3        0.86        1.18      0.95 o
 -11   3   3        1.53        1.64      0.85 o
 -10   3   3       14.22       12.58      1.20 o
  -9   3   3        3.23        3.45      0.57 o
  -8   3   3       63.13       63.13      1.65 o
  -7   3   3       17.18       17.31      0.64 o
  -6   3   3       98.80       96.93      1.56 o
  -5   3   3       80.88       83.34      1.35 o
  -4   3   3        0.44        0.68      0.15 o
  -3   3   3        8.77       14.05      0.49 o
  -2   3   3     1601.85     1676.72     18.60 o
  -1   3   3       27.11       24.59      0.40 o
   0   3   3        5.14       10.09      0.57 o
   1   3   3      339.45      329.80      2.79 o
   2   3   3       65.55       62.36      0.83 o
   3   3   3        1.35        1.69      0.35 o
   4   3   3      176.97      168.85      2.17 o
   5   3   3       95.62       91.02      1.39 o
   6   3   3        2.80        3.06      0.32 o
   7   3   3       46.75       53.84      1.60 o
   8   3   3       41.77       38.98      1.06 o
   9   3   3        0.98        0.28      0.43 o
  10   3   3        6.63        6.71      0.97 o
  11   3   3        0.04        1.04      0.75 o
 -11   4   3        0.02        1.45      0.89 o
 -10   4   3        5.30        5.29      0.68 o
  -9   4   3       67.72       70.72      2.39 o
  -8   4   3        0.16        0.17      0.32 o
  -7   4   3       23.42       24.10      0.92 o
  -6   4   3       53.76       48.28      1.23 o
  -5   4   3        7.74        7.74      0.57 o
  -4   4   3       69.48       72.32      1.54 o
  -3   4   3       58.26       54.85      0.78 o
  -2   4   3       48.68       48.83      1.50 o
  -1   4   3       38.10       42.97      0.59 o
   0   4   3      358.93      341.25      3.09 o
   1   4   3      618.30      660.68      5.78 o
   2   4   3      258.55      262.39      2.49 o
   3   4   3       95.44       95.41      1.06 o
   4   4   3        7.24        8.10      0.37 o
   5   4   3       77.35       81.34      1.66 o
   6   4   3      128.94      131.08      1.90 o
   7   4   3        0.72        0.53      0.27 o
   8   4   3       13.00       12.94      0.96 o
   9   4   3        3.01        2.41      0.62 o
  10   4   3        0.88        0.65      0.84 o
  11   4   3        5.52        7.18      1.75 o
 -11   5   3       11.12       11.57      1.52 o
 -10   5   3        2.39        2.93      0.58 o
  -9   5   3        9.94        7.24      0.69 o
  -8   5   3        9.98       11.67      0.99 o
  -7   5   3        0.90        0.67      0.33 o
  -6   5   3       17.91       13.00      0.67 o
  -5   5   3      115.54       98.74      1.50 o
  -4   5   3        4.18        5.34      0.28 o
  -3   5   3      217.11      216.15      3.37 o
  -1   5   3       97.83       92.61      1.41 o
   0   5   3        0.73        1.86      0.16 o
   1   5   3      174.60      167.33      1.86 o
   2   5   3       11.62       16.14      0.46 o
   3   5   3      155.65      162.08      2.06 o
   4   5   3      250.15      254.81      2.42 o
   5   5   3      220.44      219.50      2.56 o
   6   5   3       62.08       63.93      1.22 o
   7   5   3        9.14        9.47      0.54 o
   8   5   3        3.08        3.32      1.29 o
   9   5   3        1.72        0.84      0.77 o
  10   5   3        0.01        1.13      1.08 o
 -11   6   3        5.10        5.10      0.96 o
 -10   6   3        6.47        6.68      0.75 o
  -9   6   3        0.81        0.69      0.42 o
  -8   6   3        9.20       11.06      0.90 o
  -7   6   3        0.99        0.77      0.32 o
  -6   6   3       26.05       22.77      0.86 o
  -5   6   3        0.04       -0.13      0.27 o
  -4   6   3        0.19        0.03      0.26 o
  -3   6   3       62.42       57.87      1.08 o
  -2   6   3        0.02        0.06      0.12 o
  -1   6   3        0.93        0.72      0.50 o
   0   6   3      308.39      289.32      2.94 o
   1   6   3       31.41       34.22      0.65 o
   2   6   3        3.93        3.95      0.30 o
   3   6   3       30.65       29.85      0.69 o
   4   6   3        1.40        1.32      0.27 o
   5   6   3       64.05       61.98      1.34 o
   6   6   3       17.95       17.43      1.48 o
   7   6   3        4.29        4.86      0.59 o
   8   6   3        0.00        0.13      0.38 o
   9   6   3        0.31        1.92      1.43 o
  10   6   3        0.59        0.29      0.84 o
 -10   7   3        1.28        0.35      0.56 o
  -9   7   3       20.06       21.61      1.23 o
  -8   7   3        1.47        1.71      0.50 o
  -7   7   3       11.56       13.94      1.30 o
  -6   7   3       44.82       48.79      1.57 o
  -5   7   3       24.09       21.81      1.06 o
  -4   7   3        0.64        0.87      0.31 o
  -3   7   3      254.53      239.21      3.65 o
  -2   7   3     1946.54     1874.68     20.94 o
  -1   7   3      106.73      106.73      2.14 o
   0   7   3      715.20      707.27      8.32 o
   1   7   3       47.73       46.23      0.80 o
   2   7   3       22.59       23.52      0.61 o
   3   7   3       27.95       30.77      0.80 o
   4   7   3        5.76        6.63      0.43 o
   5   7   3        4.13        3.96      0.49 o
   6   7   3       10.01       10.75      0.81 o
   7   7   3        9.41       12.53      0.88 o
   8   7   3        1.06        0.45      0.49 o
   9   7   3        0.30        0.57      1.30 o
 -10   8   3        3.61        5.02      1.26 o
  -9   8   3        1.59        1.15      0.59 o
  -8   8   3        4.11        5.20      0.89 o
  -7   8   3        1.43        0.75      0.45 o
  -6   8   3       30.42       31.03      1.31 o
  -5   8   3       50.21       45.03      1.62 o
  -4   8   3        4.63        4.06      0.60 o
  -3   8   3       67.88       66.20      2.05 o
  -2   8   3       59.11       57.13      1.02 o
  -1   8   3      119.72      112.57      1.78 o
   0   8   3        1.12        0.95      0.27 o
   1   8   3       22.51       20.32      0.97 o
   2   8   3        1.91        0.62      0.24 o
   3   8   3        0.95        0.91      0.31 o
   4   8   3       14.29       13.53      0.60 o
   5   8   3       18.15       21.33      1.50 o
   6   8   3        4.98        3.33      0.71 o
   7   8   3        0.03       -0.54      0.54 o
   8   8   3        0.12       -0.19      0.56 o
  -9   9   3        8.22        7.81      0.91 o
  -8   9   3       11.91       10.98      0.99 o
  -7   9   3        0.05       -0.39      0.39 o
  -6   9   3        3.98        4.78      0.81 o
  -5   9   3       18.87       18.55      1.12 o
  -4   9   3       48.32       46.89      1.10 o
  -3   9   3       13.94       13.04      0.67 o
  -2   9   3        1.28        1.38      0.40 o
  -1   9   3       23.64       22.35      1.22 o
   0   9   3        0.52        0.25      0.27 o
   1   9   3        5.11        4.39      0.50 o
   2   9   3       32.80       30.81      1.31 o
   3   9   3        1.64        0.38      0.40 o
   4   9   3        0.67        0.50      0.34 o
   5   9   3        0.88        1.34      0.46 o
   6   9   3        3.33        3.74      0.78 o
   7   9   3        3.08        2.91      0.97 o
   8   9   3        0.12        1.25      1.64 o
  -8  10   3        0.63        0.29      0.58 o
  -7  10   3        4.87        5.68      0.92 o
  -6  10   3        0.67        0.18      0.54 o
  -5  10   3        9.40        9.26      1.10 o
  -4  10   3        8.64       10.06      1.16 o
  -3  10   3       13.50       14.33      0.82 o
  -2  10   3        3.48        2.15      0.50 o
  -1  10   3        8.16        8.70      0.88 o
   0  10   3        1.02        1.41      0.35 o
   1  10   3       10.76       12.15      0.78 o
   2  10   3        1.41        0.72      0.53 o
   3  10   3       12.00       13.15      0.83 o
   4  10   3        4.98        5.32      0.50 o
   5  10   3        3.96        4.11      0.68 o
   6  10   3        1.28        2.23      0.64 o
   7  10   3        5.48        5.77      0.89 o
  -7  11   3        0.18       -0.23      0.60 o
  -6  11   3        5.12        7.63      1.09 o
  -5  11   3        0.01       -0.42      0.54 o
  -4  11   3       13.04       10.74      1.27 o
  -3  11   3        4.39        4.84      0.56 o
  -2  11   3        6.45        6.78      0.72 o
  -1  11   3        7.90        8.98      0.87 o
   0  11   3       22.65       26.09      1.24 o
   1  11   3        4.80        4.48      0.58 o
   2  11   3       26.16       32.62      3.32 o
   3  11   3        0.12        1.18      0.63 o
   4  11   3        2.47        3.02      0.50 o
   5  11   3        1.27        1.47      0.66 o
  -5  12   3        0.00        0.56      0.66 o
  -4  12   3        3.66        5.15      1.04 o
  -3  12   3       27.52       26.07      1.09 o
  -2  12   3       11.58       11.03      1.33 o
  -1  12   3        2.19        2.05      0.59 o
   0  12   3       23.09       23.27      1.31 o
   1  12   3        3.33        2.49      0.73 o
   2  12   3        3.26        5.99      1.42 o
   3  12   3        9.06       11.62      1.82 o
   4  12   3        0.68        0.41      0.62 o
  -3  13   3        1.14        2.86      1.03 o
  -2  13   3        2.24        2.70      0.62 o
  -1  13   3        0.10       -0.38      0.53 o
   0  13   3        5.67        5.62      0.90 o
   1  13   3        0.36        0.58      0.96 o
   0 -14   4        0.30        0.03      0.83 o
   1 -14   4        0.03        0.10      0.45 o
   2 -14   4       20.62       21.48      1.97 o
  -3 -13   4        0.64        0.69      0.84 o
  -2 -13   4        0.07       -0.07      0.56 o
  -1 -13   4        0.89        1.03      0.59 o
   0 -13   4       14.53       12.16      1.02 o
   1 -13   4        2.79        3.14      1.25 o
   2 -13   4       44.53       52.24      2.58 o
   3 -13   4        2.96        3.87      0.94 o
   4 -13   4        3.38        3.97      0.98 o
   5 -13   4        9.21        9.49      1.20 o
  -5 -12   4        0.47       -0.14      0.70 o
  -4 -12   4        2.74        3.81      1.20 o
  -3 -12   4        7.24        5.91      1.25 o
  -2 -12   4        0.79        0.87      0.43 o
  -1 -12   4        4.46        5.81      0.61 o
   0 -12   4        0.22        0.29      0.45 o
   1 -12   4        2.94        3.40      0.55 o
   2 -12   4        1.01        0.53      0.64 o
   3 -12   4       11.81        9.34      1.15 o
   4 -12   4        1.97        1.85      0.59 o
   5 -12   4        2.10        1.78      0.57 o
   6 -12   4        0.01        0.23      0.50 o
   7 -12   4        0.31        0.47      0.51 o
  -6 -11   4        5.68        7.01      1.69 o
  -5 -11   4        6.72        6.00      0.61 o
  -4 -11   4       22.86       25.03      1.15 o
  -3 -11   4       10.53       10.01      0.77 o
  -2 -11   4        5.39        4.93      0.55 o
  -1 -11   4       16.42       15.21      0.77 o
   0 -11   4        4.05        4.62      0.63 o
   1 -11   4        5.58        5.34      0.87 o
   2 -11   4        7.40        6.50      0.51 o
   3 -11   4       23.57       22.71      1.27 o
   4 -11   4        1.50        0.96      0.48 o
   5 -11   4        5.26        4.69      0.67 o
   6 -11   4       26.40       26.61      1.23 o
   7 -11   4        0.58        0.88      0.43 o
  -7 -10   4        0.54       -0.13      0.67 o
  -6 -10   4        4.36        4.27      0.66 o
  -5 -10   4        9.99       11.36      0.74 o
  -4 -10   4        7.04        5.78      0.55 o
  -3 -10   4       12.99       13.95      0.73 o
  -2 -10   4        8.62        8.85      0.66 o
  -1 -10   4       34.99       31.49      1.23 o
   0 -10   4       38.33       33.55      0.91 o
   1 -10   4        0.08       -0.33      0.33 o
   2 -10   4        2.89        3.32      0.39 o
   3 -10   4        3.76        4.01      1.65 o
   4 -10   4       28.13       25.46      1.17 o
   5 -10   4       23.09       21.84      1.60 o
   6 -10   4        2.79        2.75      0.49 o
   7 -10   4       20.55       19.36      0.90 o
  -8  -9   4        0.74        0.76      0.64 o
  -7  -9   4        6.57        7.19      1.70 o
  -6  -9   4        0.57       -0.43      0.47 o
  -5  -9   4        0.00       -0.34      0.34 o
  -4  -9   4       17.25       17.20      0.80 o
  -3  -9   4       24.01       22.05      0.70 o
  -2  -9   4        7.88        6.75      0.57 o
  -1  -9   4       40.98       42.92      1.14 o
   0  -9   4      194.67      186.18      2.64 o
   1  -9   4       32.99       31.25      1.04 o
   2  -9   4      205.81      200.91      3.18 o
   3  -9   4        4.80        4.30      0.95 o
   4  -9   4       15.77       12.27      0.79 o
   5  -9   4      117.97      115.77      4.80 o
   6  -9   4        0.86        2.92      1.07 o
   7  -9   4       10.29       10.45      1.72 o
  -9  -8   4        0.23       -0.60      0.80 o
  -8  -8   4        0.01        0.76      0.59 o
  -7  -8   4        6.86        5.90      0.81 o
  -6  -8   4       23.27       25.08      1.50 o
  -5  -8   4        2.78        1.19      0.52 o
  -4  -8   4        9.37        9.69      0.71 o
  -3  -8   4        8.83        8.47      0.55 o
  -2  -8   4       26.80       25.50      0.73 o
  -1  -8   4       54.64       52.54      1.25 o
   0  -8   4        1.08        0.23      0.23 o
   1  -8   4        7.94        9.05      0.75 o
   2  -8   4        7.28        5.09      0.38 o
   3  -8   4      189.73      183.09      6.23 o
   4  -8   4      171.81      152.26      5.51 o
   5  -8   4        2.81        1.57      0.81 o
   6  -8   4        0.05       -0.29      0.63 o
   7  -8   4       14.10       14.88      1.89 o
   8  -8   4        0.86        1.23      0.95 o
 -10  -7   4        1.30        0.30      0.87 o
  -9  -7   4        0.03       -0.67      0.67 o
  -8  -7   4        3.35        3.05      0.57 o
  -7  -7   4        2.15        2.79      1.30 o
  -6  -7   4       28.34       28.51      1.33 o
  -5  -7   4        2.98        3.19      0.62 o
  -4  -7   4      883.63      886.72     11.91 o
  -3  -7   4       42.62       43.45      1.05 o
  -2  -7   4      196.34      196.45      2.92 o
  -1  -7   4      799.16      814.04     12.03 o
   0  -7   4       33.15       35.41      0.81 o
   1  -7   4       94.75       89.58      1.31 o
   2  -7   4       48.45       49.22      0.99 o
   3  -7   4        0.06       -0.34      0.34 o
   4  -7   4      242.79      242.82      5.03 o
   5  -7   4        8.12        8.50      0.68 o
   6  -7   4        0.25       -0.02      0.37 o
   7  -7   4        1.71        1.67      0.43 o
   8  -7   4       30.11       32.05      1.35 o
   9  -7   4        1.48        1.91      0.61 o
  10  -7   4        2.92        3.15      0.94 o
 -10  -6   4        4.94        6.11      1.73 o
  -9  -6   4        0.42       -0.56      0.57 o
  -8  -6   4        0.00       -0.34      0.34 o
  -7  -6   4       20.79       21.49      0.78 o
  -6  -6   4       44.60       44.46      1.00 o
  -5  -6   4        2.60        2.91      0.36 o
  -4  -6   4       73.28       74.35      1.27 o
  -3  -6   4     1608.28     1593.38     16.03 o
  -2  -6   4       13.89       12.87      0.45 o
  -1  -6   4      204.21      204.72      2.05 o
   0  -6   4       34.94       40.96      0.72 o
   2  -6   4       14.81       15.04      0.42 o
   3  -6   4       63.13       66.79      1.43 o
   4  -6   4       14.38       13.43      0.61 o
   5  -6   4       22.80       21.01      0.76 o
   6  -6   4       51.42       53.33      1.31 o
   7  -6   4        1.52        2.29      0.46 o
   8  -6   4        9.32        8.69      0.73 o
   9  -6   4        5.88        7.63      0.86 o
  10  -6   4        0.16       -0.04      0.53 o
  11  -6   4        5.07        6.49      1.52 o
 -10  -5   4       16.51       17.78      1.19 o
  -9  -5   4        0.66        1.78      0.62 o
  -8  -5   4        1.69        1.40      0.34 o
  -7  -5   4        1.58        0.32      0.31 o
  -6  -5   4       46.46       47.88      0.93 o
  -5  -5   4       95.72       95.12      1.34 o
  -4  -5   4        1.78        2.59      0.24 o
  -3  -5   4       26.13       24.49      0.46 o
  -2  -5   4      280.60      270.44      2.86 o
  -1  -5   4      182.73      197.06      1.82 o
   0  -5   4       82.03       83.48      1.16 o
   1  -5   4      138.97      170.78      3.04 o
   2  -5   4       31.59       27.67      0.59 o
   3  -5   4       14.95       14.46      0.83 o
   4  -5   4        1.83        1.10      0.28 o
   5  -5   4      109.23      106.20      1.89 o
   6  -5   4       40.65       42.62      1.15 o
   7  -5   4        6.25        5.92      0.58 o
   8  -5   4       13.22       13.17      0.84 o
   9  -5   4        2.28        1.65      0.57 o
  10  -5   4        2.25        2.82      0.69 o
  11  -5   4        3.44        4.19      1.31 o
 -11  -4   4        0.25        0.00      0.73 o
 -10  -4   4        3.25        2.99      0.61 o
  -9  -4   4        9.84       10.03      0.77 o
  -8  -4   4        0.00       -0.03      0.25 o
  -7  -4   4       71.01       64.16      1.10 o
  -6  -4   4        3.11        1.77      0.28 o
  -5  -4   4      186.46      184.86      2.15 o
  -4  -4   4      408.30      419.03      3.62 o
  -3  -4   4       73.53       81.25      0.96 o
  -2  -4   4       10.58       14.55      0.30 o
  -1  -4   4       14.89        9.46      0.31 o
   0  -4   4      572.94      597.93      5.67 o
   1  -4   4      336.79      317.92      3.93 o
   2  -4   4      224.82      218.65      2.46 o
   3  -4   4      213.83      230.63      3.18 o
   4  -4   4       47.78       43.20      1.01 o
   5  -4   4      267.38      268.67      3.84 o
   6  -4   4      462.25      469.05      6.32 o
   7  -4   4        1.34        1.65      0.47 o
   8  -4   4       23.81       23.69      1.20 o
   9  -4   4       10.40       11.12      0.95 o
  10  -4   4        0.24        0.09      0.52 o
  11  -4   4        5.68        5.64      0.86 o
 -11  -3   4        3.39        3.10      0.70 o
 -10  -3   4        0.64        0.42      0.65 o
  -9  -3   4        3.32        2.18      0.47 o
  -8  -3   4        5.02        5.18      1.07 o
  -7  -3   4        0.16       -0.01      0.21 o
  -6  -3   4      180.08      162.17      2.19 o
  -5  -3   4       38.41       43.42      2.42 o
  -4  -3   4        1.88        5.29      0.30 o
  -3  -3   4      132.12      119.56      1.15 o
  -2  -3   4      291.75      327.82      2.79 o
  -1  -3   4     1621.70     1770.30     16.16 o
   0  -3   4       33.92       44.87      0.56 o
   1  -3   4      171.32      154.51      1.81 o
   2  -3   4       14.35       14.74      0.53 o
   3  -3   4      350.46      341.47      3.85 o
   4  -3   4      741.75      779.52      9.70 o
   5  -3   4        0.14        0.07      0.28 o
   6  -3   4      161.47      163.72      2.68 o
   7  -3   4       32.28       30.01      1.01 o
   8  -3   4        3.31        4.72      0.87 o
   9  -3   4        4.08        3.39      0.58 o
  10  -3   4        0.11        1.24      0.56 o
  11  -3   4        0.06        0.07      0.56 o
 -11  -2   4        1.62        1.90      0.63 o
 -10  -2   4        3.64        3.04      0.64 o
  -9  -2   4        4.96        4.79      0.74 o
  -8  -2   4       17.22       19.27      1.08 o
  -7  -2   4        0.01       -0.30      0.34 o
  -6  -2   4        0.45        0.67      0.24 o
  -5  -2   4      331.76      330.82      3.79 o
  -4  -2   4     1100.28     1108.96     11.51 o
  -3  -2   4     1471.21     1656.60     14.07 o
  -2  -2   4     1346.80     1375.06     12.70 o
  -1  -2   4     1751.74     1897.32     17.36 o
   0  -2   4       88.68       86.28      0.96 o
   1  -2   4      574.36      615.75      5.87 o
   3  -2   4        1.47        0.73      0.17 o
   4  -2   4      254.78      262.59      3.12 o
   5  -2   4      301.07      310.25      3.26 o
   6  -2   4       47.80       49.59      0.95 o
   7  -2   4       22.47       21.61      0.87 o
   8  -2   4       13.25       12.38      1.33 o
   9  -2   4        3.20        3.33      0.52 o
  10  -2   4        0.43        0.18      0.50 o
  11  -2   4        0.28        1.01      0.58 o
 -11  -1   4        1.34        2.30      0.62 o
 -10  -1   4       11.68       12.60      0.98 o
  -9  -1   4       10.40        9.00      1.54 o
  -8  -1   4       18.66       17.08      1.39 o
  -7  -1   4        7.19        6.45      0.66 o
  -6  -1   4       14.93       17.73      1.04 o
  -5  -1   4        8.13        6.32      0.30 o
  -4  -1   4       66.19       68.04      0.87 o
  -3  -1   4      313.83      300.18      3.04 o
  -2  -1   4      635.68      661.99      5.76 o
  -1  -1   4      117.36       94.14      1.18 o
   0  -1   4      712.70      718.69      7.38 o
   1  -1   4     1509.31     1548.11     15.61 o
   2  -1   4      255.81      268.84      2.82 o
   3  -1   4      881.63      869.23     32.25 o
   4  -1   4        2.38        0.36      0.23 o
   6  -1   4        0.12        0.55      0.30 o
   7  -1   4       26.14       29.66      0.78 o
   8  -1   4        9.30        8.22      0.50 o
   9  -1   4        1.04        0.96      0.28 o
  10  -1   4        0.04        0.34      0.53 o
  11  -1   4        0.31        0.38      0.61 o
 -11   0   4        1.49        0.93      0.81 o
 -10   0   4        0.08        0.61      0.44 o
  -9   0   4       51.76       50.13      1.58 o
  -8   0   4        3.01        2.76      0.51 o
  -7   0   4       38.83       34.75      0.98 o
  -6   0   4      282.76      278.34      3.79 o
  -5   0   4      283.14      269.37      4.05 o
  -4   0   4       29.43       30.09      0.57 o
  -3   0   4       37.97       37.70      0.64 o
  -2   0   4      192.77      186.94      3.35 o
  -1   0   4      156.89      155.33      1.98 o
   0   0   4      104.66      101.02      1.36 o
   1   0   4     1574.28     1610.45     21.03 o
   2   0   4      642.50      688.17      6.04 o
   3   0   4      145.71      153.99      1.73 o
   4   0   4        7.75        5.33      0.32 o
   5   0   4      412.45      430.88      6.63 o
   6   0   4      308.48      307.43      4.40 o
   7   0   4       50.93       47.29      1.28 o
   8   0   4      108.98       99.71      2.08 o
   9   0   4       13.09       12.63      0.87 o
  10   0   4       13.51       12.77      0.73 o
  11   0   4        2.02        2.50      0.42 o
 -11   1   4        0.68        0.31      1.56 o
 -10   1   4        8.27        8.55      1.43 o
  -9   1   4        1.83        1.32      0.52 o
  -8   1   4        8.28        9.58      0.78 o
  -7   1   4        9.64        9.65      0.58 o
  -6   1   4      318.32      306.24      4.08 o
  -5   1   4      180.79      167.56      5.15 o
  -4   1   4      593.94      579.28      6.16 o
  -3   1   4      380.82      378.12      3.69 o
  -2   1   4      473.32      485.93      4.64 o
  -1   1   4      422.57      414.64      3.92 o
   0   1   4      164.06      196.31      2.44 o
   1   1   4      854.56      860.49     19.73 o
   2   1   4      929.32      907.96     21.85 o
   3   1   4      243.57      251.79      2.91 o
   4   1   4       28.04       29.82      0.61 o
   5   1   4      169.98      192.01      2.97 o
   6   1   4      512.86      530.01      7.03 o
   7   1   4        3.89        2.73      0.47 o
   8   1   4      128.28      127.97      2.46 o
   9   1   4        4.51        4.00      0.60 o
  10   1   4        0.47       -0.27      0.55 o
  11   1   4        0.38        1.02      0.70 o
 -11   2   4        7.14        6.32      1.13 o
 -10   2   4        0.28        0.38      0.68 o
  -9   2   4       20.26       21.22      0.81 o
  -8   2   4        1.80        1.67      0.34 o
  -7   2   4       36.00       35.09      1.11 o
  -6   2   4        0.23       -0.12      0.19 o
  -4   2   4       25.58       26.19      0.98 o
  -3   2   4      175.39      182.63      2.37 o
  -2   2   4     1726.82     1912.66     18.89 o
  -1   2   4      106.08      122.69      1.36 o
   0   2   4     1957.41     2160.61     19.44 o
   1   2   4       17.27       19.50      0.42 o
   2   2   4        0.26        0.05      0.15 o
   3   2   4        1.50        2.46      0.28 o
   4   2   4       83.69       94.90      1.25 o
   5   2   4        9.10        8.12      0.44 o
   6   2   4       15.34       16.46      1.04 o
   7   2   4       41.03       37.80      0.99 o
   8   2   4        0.50        0.77      0.62 o
   9   2   4        9.69        7.77      0.79 o
  10   2   4        0.90        0.61      0.52 o
  11   2   4        4.15        5.59      1.71 o
 -11   3   4        0.61        0.82      0.80 o
 -10   3   4        2.24        1.94      0.55 o
  -9   3   4       10.73       10.72      0.86 o
  -8   3   4       34.52       36.36      0.93 o
  -7   3   4        0.04        0.14      0.23 o
  -6   3   4       19.25       21.90      0.73 o
  -5   3   4       55.85       56.14      1.09 o
  -4   3   4       11.65        9.80      0.45 o
  -3   3   4       10.50       13.17      0.38 o
  -2   3   4       78.22       63.54      1.08 o
  -1   3   4       50.09       62.78      0.82 o
   0   3   4       16.64       27.12      0.48 o
   1   3   4       29.60       20.02      0.41 o
   2   3   4      247.20      259.51      2.48 o
   3   3   4       19.36       22.03      0.53 o
   4   3   4      276.24      272.25      3.27 o
   5   3   4       28.22       28.30      0.72 o
   6   3   4        1.57        1.16      0.37 o
   7   3   4        6.78        6.98      0.63 o
   8   3   4        9.12        9.03      0.75 o
   9   3   4        0.02        0.22      0.46 o
  10   3   4        2.25        3.84      0.66 o
 -11   4   4        0.38        0.97      0.89 o
 -10   4   4        1.20        1.05      0.77 o
  -9   4   4        2.65        3.59      0.59 o
  -8   4   4        3.93        3.61      0.54 o
  -7   4   4       22.40       24.25      0.69 o
  -6   4   4        6.18        7.12      0.43 o
  -5   4   4        4.81        7.58      0.43 o
  -4   4   4       34.22       33.17      0.94 o
  -3   4   4        0.30       -0.08      0.09 o
  -2   4   4        9.10       12.05      0.42 o
  -1   4   4       31.83       24.71      0.42 o
   0   4   4       99.90       87.02      1.00 o
   1   4   4        2.48        6.05      0.25 o
   2   4   4      102.95      100.30      1.18 o
   3   4   4      115.37      116.49      1.36 o
   4   4   4       60.86       60.84      1.09 o
   5   4   4      193.45      198.05      2.57 o
   6   4   4        1.61        1.58      0.33 o
   7   4   4        2.82        2.36      0.34 o
   8   4   4        6.42        6.71      0.69 o
   9   4   4        3.47        3.03      0.60 o
  10   4   4        4.00        4.45      0.86 o
 -11   5   4        3.94        3.56      0.88 o
 -10   5   4        0.91        0.39      0.48 o
  -9   5   4        1.55        1.08      0.46 o
  -8   5   4       31.35       31.09      2.52 o
  -7   5   4       13.44       14.37      0.80 o
  -6   5   4       17.31       20.20      1.06 o
  -5   5   4       27.47       24.96      0.81 o
  -4   5   4        3.01        3.83      0.32 o
  -3   5   4       48.49       45.75      1.03 o
  -2   5   4      265.12      248.93      3.09 o
  -1   5   4       59.07       65.00      0.86 o
   0   5   4      147.31      142.17      1.50 o
   1   5   4       65.08       68.77      0.99 o
   2   5   4        1.06        1.10      0.27 o
   3   5   4       14.00       15.20      0.49 o
   4   5   4       65.21       65.51      1.18 o
   5   5   4       45.10       46.89      1.13 o
   6   5   4        5.78        4.92      0.45 o
   7   5   4       26.71       28.14      0.83 o
   8   5   4        2.06        1.55      1.23 o
   9   5   4        0.58        2.11      0.91 o
  10   5   4        0.92        0.02      0.79 o
 -10   6   4        4.46        4.23      0.67 o
  -9   6   4        4.82        4.95      0.67 o
  -8   6   4        0.49        0.87      0.42 o
  -7   6   4       16.30       15.73      0.85 o
  -6   6   4        3.22        4.52      0.57 o
  -5   6   4        2.80        4.52      0.35 o
  -4   6   4       96.79       91.07      1.53 o
  -3   6   4        4.59        2.90      0.38 o
  -2   6   4      146.82      142.91      2.05 o
  -1   6   4      296.60      288.02      3.69 o
   0   6   4      213.63      199.43      2.18 o
   1   6   4      365.62      335.69      3.45 o
   2   6   4        7.02        6.53      0.34 o
   3   6   4      117.69      114.77      1.54 o
   4   6   4       15.80       16.19      0.73 o
   5   6   4       24.46       25.14      1.03 o
   6   6   4        0.74        0.87      0.70 o
   7   6   4        1.98        1.81      0.49 o
   8   6   4       10.22       10.86      1.29 o
   9   6   4        0.21        0.07      1.16 o
 -10   7   4        1.64        5.01      1.72 o
  -9   7   4        0.78        1.43      0.59 o
  -8   7   4        9.09        9.24      0.90 o
  -7   7   4        1.74        1.97      0.52 o
  -6   7   4       22.34       21.40      2.14 o
  -5   7   4        0.08        0.11      0.21 o
  -4   7   4       27.88       29.73      0.90 o
  -3   7   4        0.13        0.05      0.24 o
  -2   7   4       27.45       28.77      0.81 o
  -1   7   4        0.01        0.67      0.27 o
   0   7   4      314.67      300.47      3.41 o
   1   7   4        5.25        5.82      0.46 o
   2   7   4       15.04       19.62      0.55 o
   3   7   4        2.40        2.07      0.31 o
   4   7   4        0.00       -0.32      0.32 o
   5   7   4        2.96        3.23      0.48 o
   6   7   4        0.07       -0.35      0.45 o
   7   7   4        4.81        4.21      0.65 o
   8   7   4        0.00        0.25      0.47 o
   9   7   4        2.05        1.55      1.38 o
  -9   8   4        0.04        0.11      0.52 o
  -8   8   4       35.35       38.52      1.64 o
  -7   8   4       26.78       26.97      1.31 o
  -6   8   4       17.80       19.16      2.22 o
  -5   8   4      164.08      171.66      3.83 o
  -4   8   4       58.05       56.86      2.16 o
  -3   8   4       29.25       31.71      1.00 o
  -2   8   4       49.01       52.35      1.17 o
  -1   8   4       35.59       31.96      0.95 o
   0   8   4        1.68        1.12      0.28 o
   1   8   4        0.25        0.38      0.22 o
   2   8   4        8.07        8.54      0.42 o
   3   8   4        3.40        3.32      0.36 o
   4   8   4        0.05       -0.30      0.34 o
   5   8   4       23.63       26.50      1.03 o
   6   8   4        1.09        1.64      0.63 o
   7   8   4        0.00       -0.29      0.56 o
   8   8   4        1.34        0.91      0.61 o
  -9   9   4        0.59        1.14      0.62 o
  -8   9   4        2.44        2.49      1.11 o
  -7   9   4       31.56       29.95      2.47 o
  -6   9   4        0.17        0.09      0.45 o
  -5   9   4       24.30       24.81      1.34 o
  -4   9   4       46.73       47.36      1.22 o
  -3   9   4        0.66        0.63      0.43 o
  -2   9   4        2.62        2.32      0.26 o
  -1   9   4        3.99        4.02      0.58 o
   0   9   4        0.11        0.11      0.24 o
   1   9   4        2.71        2.56      0.43 o
   2   9   4        1.07        1.12      0.27 o
   3   9   4        2.12        2.06      0.38 o
   4   9   4        1.43        0.95      0.42 o
   5   9   4        0.29       -0.46      0.46 o
   6   9   4       17.71       17.11      1.26 o
   7   9   4        0.81        1.56      1.03 o
  -8  10   4        0.01        0.47      0.62 o
  -7  10   4        2.54        2.92      0.80 o
  -6  10   4       11.57        9.70      1.18 o
  -5  10   4        8.03        7.45      1.06 o
  -4  10   4        9.33        9.82      0.68 o
  -3  10   4       23.31       24.36      1.07 o
  -2  10   4        2.85        2.83      0.55 o
  -1  10   4        8.78        8.80      0.59 o
   0  10   4        7.70        8.61      0.64 o
   1  10   4        3.01        3.84      0.52 o
   2  10   4       14.28       19.05      1.21 o
   3  10   4        3.67        3.71      0.60 o
   4  10   4        1.01        0.79      0.44 o
   5  10   4        0.01       -0.16      0.49 o
   6  10   4        0.21        0.71      0.68 o
  -6  11   4        0.82        1.69      0.75 o
  -5  11   4       12.05       11.54      1.37 o
  -4  11   4       14.69       16.44      1.63 o
  -3  11   4        1.60        1.00      0.44 o
  -2  11   4        7.33        8.85      0.85 o
  -1  11   4        1.20        1.28      0.37 o
   0  11   4        2.84        3.06      0.57 o
   1  11   4        0.17       -0.39      0.39 o
   2  11   4       15.23       17.66      1.28 o
   3  11   4       10.73       11.60      0.96 o
   4  11   4        1.81        2.54      0.60 o
   5  11   4        0.50        0.28      0.62 o
  -5  12   4       13.64       17.00      1.73 o
  -4  12   4        3.09        6.35      1.23 o
  -3  12   4        8.75        9.72      0.81 o
  -2  12   4        3.75        4.46      0.74 o
  -1  12   4        1.49        1.17      0.57 o
   0  12   4        0.31       -0.50      0.50 o
   1  12   4        0.08       -0.47      0.60 o
   2  12   4       11.78       14.45      1.93 o
   3  12   4       10.85       15.80      2.04 o
  -1  13   4        1.36        1.16      0.63 o
   0  13   4        3.99        3.21      1.24 o
  -3 -13   5        1.12        1.54      0.97 o
  -2 -13   5        4.88        5.50      1.07 o
  -1 -13   5        3.68        3.14      1.73 o
   0 -13   5       36.84       39.40      2.60 o
   1 -13   5       10.94       10.81      0.84 o
   2 -13   5        1.06        0.78      0.74 o
   3 -13   5        4.17        4.34      1.01 o
   4 -13   5       63.96       68.16      2.83 o
   5 -13   5       15.95       19.31      1.32 o
  -5 -12   5        0.80        0.91      0.76 o
  -4 -12   5        0.05       -0.07      0.85 o
  -3 -12   5        0.08        0.49      0.84 o
  -2 -12   5        2.13        2.95      0.51 o
  -1 -12   5        0.90        1.28      0.40 o
   0 -12   5        0.27       -0.39      0.41 o
   1 -12   5        2.11        1.52      1.12 o
   2 -12   5       24.26       25.42      1.74 o
   3 -12   5        0.01        0.44      0.52 o
   4 -12   5        0.50        1.49      0.59 o
   5 -12   5       18.99       21.98      1.28 o
   6 -12   5        0.18        0.22      0.51 o
  -6 -11   5        3.10        3.99      0.85 o
  -5 -11   5        5.30        4.93      0.66 o
  -4 -11   5        2.10        1.48      0.63 o
  -3 -11   5        4.60        3.75      0.58 o
  -2 -11   5        3.78        3.01      0.50 o
  -1 -11   5        2.64        3.67      0.52 o
   0 -11   5        3.07        2.19      0.54 o
   1 -11   5        5.76        5.42      0.57 o
   2 -11   5        0.01        0.60      0.48 o
   3 -11   5       24.84       27.25      1.75 o
   4 -11   5       13.43       13.10      1.04 o
   5 -11   5        0.02        0.34      0.42 o
   6 -11   5       10.37       12.09      0.94 o
   7 -11   5        0.63       -0.01      0.42 o
  -7 -10   5        0.58        0.84      0.71 o
  -6 -10   5        0.31       -0.47      0.47 o
  -5 -10   5        0.10        0.38      0.42 o
  -4 -10   5       27.92       29.87      0.97 o
  -3 -10   5        0.04       -0.32      0.32 o
  -2 -10   5        2.55        2.51      0.44 o
  -1 -10   5       31.76       29.44      0.97 o
   0 -10   5        5.47        4.83      0.40 o
   1 -10   5       30.66       29.08      1.00 o
   2 -10   5       74.58       73.53      1.56 o
   3 -10   5        6.20        5.80      0.71 o
   4 -10   5       28.39       31.29      1.52 o
   5 -10   5       18.46       21.83      1.20 o
   6 -10   5        0.02       -0.58      0.77 o
   7 -10   5        8.00        9.70      1.75 o
   8 -10   5        2.79        1.51      1.12 o
  -8  -9   5        0.01       -0.36      0.61 o
  -7  -9   5        8.00        7.72      0.95 o
  -6  -9   5        0.99        1.26      0.81 o
  -5  -9   5        0.00        0.19      0.44 o
  -4  -9   5        0.01       -0.39      0.39 o
  -3  -9   5        5.62        5.89      0.56 o
  -2  -9   5       14.98       13.58      0.79 o
  -1  -9   5        3.15        2.20      0.38 o
   0  -9   5       65.15       63.56      1.49 o
   1  -9   5        3.72        4.07      0.45 o
   2  -9   5       12.15       11.43      0.78 o
   3  -9   5       75.30       69.19      3.47 o
   4  -9   5       36.01       33.66      2.37 o
   5  -9   5        3.95        3.77      1.14 o
   6  -9   5       56.35       51.12      3.08 o
   7  -9   5       17.54       18.13      2.18 o
   8  -9   5        9.69        8.81      1.69 o
  -9  -8   5        0.43       -0.58      0.66 o
  -8  -8   5        0.37       -0.61      0.61 o
  -7  -8   5        3.63        3.04      0.71 o
  -6  -8   5        6.42        9.23      0.93 o
  -5  -8   5        5.77        6.73      1.19 o
  -4  -8   5       10.83        9.55      0.72 o
  -3  -8   5       40.35       41.86      1.04 o
  -2  -8   5       10.99       11.89      0.63 o
  -1  -8   5       10.24       10.27      0.59 o
   0  -8   5       62.27       60.87      1.18 o
   1  -8   5       59.57       56.23      1.31 o
   2  -8   5        4.55        3.48      0.45 o
   3  -8   5      226.46      224.16      7.37 o
   4  -8   5       11.82       11.02      1.63 o
   5  -8   5        0.22        0.55      0.69 o
   6  -8   5       50.66       48.33      2.86 o
   7  -8   5       10.23       10.50      1.64 o
   8  -8   5        0.03       -0.72      0.81 o
  -9  -7   5        0.53        0.58      0.41 o
  -8  -7   5        0.00       -0.06      0.52 o
  -7  -7   5        0.16        0.45      0.51 o
  -6  -7   5       12.59       14.12      1.04 o
  -5  -7   5        0.01       -0.48      0.48 o
  -4  -7   5        8.01        8.15      0.67 o
  -3  -7   5       50.02       52.59      1.32 o
  -2  -7   5      115.11      111.47      1.76 o
  -1  -7   5      150.10      140.96      2.54 o
   0  -7   5       50.17       48.79      0.99 o
   1  -7   5      127.21      125.39      1.53 o
   2  -7   5       20.79       22.45      0.73 o
   3  -7   5       18.96       19.81      1.05 o
   4  -7   5       78.89       76.16      2.21 o
   5  -7   5        8.62        9.11      1.07 o
   6  -7   5        1.08        0.62      0.45 o
   7  -7   5        3.19        2.49      0.56 o
   8  -7   5        7.50        8.29      0.87 o
   9  -7   5        1.82        2.19      0.82 o
  10  -7   5        2.59        3.37      1.48 o
 -10  -6   5        1.71        2.86      0.87 o
  -9  -6   5        9.38       10.94      1.22 o
  -8  -6   5        0.08       -0.10      0.38 o
  -7  -6   5       13.66       15.81      0.71 o
  -6  -6   5       15.78       17.03      0.70 o
  -5  -6   5       30.44       31.38      0.95 o
  -4  -6   5       22.14       22.91      1.23 o
  -3  -6   5      356.59      353.69      3.68 o
  -2  -6   5      108.82      114.70      1.37 o
  -1  -6   5       43.07       40.90      0.70 o
   0  -6   5      177.14      171.36      2.84 o
   1  -6   5       55.66       55.78      0.92 o
   2  -6   5       42.68       40.28      0.85 o
   3  -6   5       82.79       80.52      3.68 o
   4  -6   5        0.21        0.26      0.30 o
   5  -6   5        0.16       -0.27      0.27 o
   6  -6   5       56.98       56.56      1.51 o
   7  -6   5       14.19       12.78      0.80 o
   8  -6   5        0.54        0.84      0.48 o
   9  -6   5       14.64       14.92      0.96 o
  10  -6   5        2.02        3.54      0.75 o
  11  -6   5        2.01        4.13      1.35 o
 -10  -5   5        7.79        7.36      0.92 o
  -9  -5   5       14.61       18.10      1.54 o
  -8  -5   5       12.78       13.27      0.63 o
  -7  -5   5        0.02       -0.29      0.29 o
  -6  -5   5       37.39       35.30      0.88 o
  -5  -5   5       57.82       58.69      1.11 o
  -4  -5   5       50.41       50.06      0.89 o
  -3  -5   5       33.78       33.43      0.59 o
  -2  -5   5      227.14      200.82      2.26 o
  -1  -5   5      222.28      201.82      2.02 o
   0  -5   5        8.82       10.59      0.41 o
   1  -5   5       18.35       19.33      0.48 o
   2  -5   5       10.26        8.17      0.49 o
   3  -5   5       22.02       24.36      0.64 o
   4  -5   5      256.00      259.56      4.25 o
   5  -5   5       22.46       21.50      0.80 o
   6  -5   5        7.21        8.10      0.61 o
   7  -5   5        1.23        1.23      0.42 o
   8  -5   5        0.36        0.83      0.44 o
   9  -5   5        2.65        1.91      0.53 o
  10  -5   5        2.87        4.42      0.83 o
  11  -5   5        0.03        3.40      1.28 o
 -11  -4   5        1.41        0.35      0.72 o
 -10  -4   5        3.86        3.42      0.73 o
  -9  -4   5        3.28        4.73      0.61 o
  -8  -4   5        1.44        1.60      0.42 o
  -7  -4   5       25.23       23.54      0.69 o
  -6  -4   5        0.06        0.24      0.23 o
  -5  -4   5       32.99       32.74      0.75 o
  -4  -4   5        1.74        1.14      0.18 o
  -3  -4   5      175.03      190.63      1.86 o
  -2  -4   5      132.00      130.05      1.17 o
  -1  -4   5       47.14       55.50      0.73 o
   0  -4   5       32.30       29.22      0.46 o
   1  -4   5        1.21        2.23      0.31 o
   2  -4   5       17.64       20.04      1.07 o
   3  -4   5      147.24      146.80      1.79 o
   4  -4   5       27.74       27.40      0.83 o
   5  -4   5      103.29       99.58      1.84 o
   6  -4   5       17.87       15.65      0.81 o
   7  -4   5       12.51       11.95      0.77 o
   8  -4   5       55.21       55.70      1.50 o
   9  -4   5        0.31        0.56      0.45 o
  10  -4   5        0.10        0.08      0.55 o
  11  -4   5        2.05        4.38      1.41 o
 -11  -3   5        0.21        0.89      0.57 o
 -10  -3   5        2.21        1.96      0.53 o
  -9  -3   5        0.07       -0.18      0.40 o
  -8  -3   5        1.33        1.20      0.41 o
  -7  -3   5        1.27        2.60      0.34 o
  -6  -3   5      191.96      184.00      2.46 o
  -5  -3   5       16.18       16.22      0.57 o
  -4  -3   5       23.33       18.52      0.54 o
  -3  -3   5       14.11       10.96      0.32 o
  -2  -3   5      190.03      188.31      1.66 o
  -1  -3   5       14.52       14.14      0.46 o
   0  -3   5       85.60       77.99      0.89 o
   1  -3   5      193.39      251.19      2.58 o
   2  -3   5       63.36       61.62      1.02 o
   3  -3   5      282.02      278.92      3.16 o
   4  -3   5      347.67      347.78      3.58 o
   5  -3   5        6.37        5.66      0.51 o
   6  -3   5       20.97       20.42      0.83 o
   7  -3   5       54.36       56.28      1.44 o
   8  -3   5       13.13       14.74      0.87 o
   9  -3   5        1.85        1.15      0.44 o
  10  -3   5        0.90        1.21      0.59 o
  11  -3   5        1.82        3.52      1.30 o
 -11  -2   5        2.80        3.98      1.09 o
 -10  -2   5        0.52        0.72      0.55 o
  -9  -2   5        0.01        0.00      0.43 o
  -8  -2   5       28.05       27.39      2.07 o
  -7  -2   5       17.37       18.05      1.00 o
  -6  -2   5        0.24       -0.17      0.23 o
  -5  -2   5      104.34       88.15      1.37 o
  -4  -2   5      139.76      133.12      1.65 o
  -3  -2   5      564.20      600.13      5.00 o
  -2  -2   5      686.31      834.50      6.76 o
  -1  -2   5       29.26       53.50      0.76 o
   0  -2   5     2273.25     2476.46     22.96 o
   1  -2   5      207.24      208.47      1.99 o
   2  -2   5      265.09      276.95      2.82 o
   3  -2   5       21.08       15.86      0.67 o
   4  -2   5      171.57      163.26      2.68 o
   5  -2   5       86.59       89.91      1.22 o
   6  -2   5       44.01       46.69      0.94 o
   7  -2   5        0.01       -0.27      0.27 o
   8  -2   5       12.87       12.21      0.82 o
   9  -2   5        2.69        2.07      0.51 o
  10  -2   5        5.58        5.84      0.80 o
  11  -2   5        0.00        0.43      0.67 o
 -11  -1   5        0.57        0.43      0.55 o
 -10  -1   5        7.48        6.66      0.80 o
  -9  -1   5       20.77       21.57      1.66 o
  -8  -1   5       15.40       16.64      1.06 o
  -7  -1   5      149.22      150.70      2.51 o
  -6  -1   5      315.60      316.79      4.31 o
  -5  -1   5        5.58        8.05      0.34 o
  -4  -1   5       40.52       34.73      0.60 o
  -3  -1   5      699.10      690.96      6.09 o
  -2  -1   5      568.57      650.06      5.70 o
  -1  -1   5        9.18       16.41      0.37 o
   0  -1   5       68.22       64.59      0.83 o
   1  -1   5      149.61      162.62      1.62 o
   2  -1   5     1125.05     1175.82     21.39 o
   3  -1   5      341.30      327.73      4.63 o
   4  -1   5        7.76        7.93      0.73 o
   5  -1   5       41.59       22.49      1.04 o
   6  -1   5        4.25        3.55      0.34 o
   7  -1   5        9.95        9.53      0.54 o
   8  -1   5        6.88        6.40      0.50 o
   9  -1   5        0.90        0.60      0.30 o
  10  -1   5        6.04        4.22      0.93 o
  11  -1   5        5.25        6.50      0.97 o
 -11   0   5        0.00       -0.42      0.46 o
 -10   0   5       12.21       10.28      1.29 o
  -9   0   5       24.09       21.75      1.13 o
  -8   0   5        0.02       -0.07      0.62 o
  -7   0   5      152.92      151.12      2.48 o
  -6   0   5        6.36        5.72      0.49 o
  -5   0   5      229.54      231.28      3.65 o
  -4   0   5      273.06      294.19      2.99 o
  -3   0   5        1.04        0.34      0.11 o
  -2   0   5       96.87       84.07      0.97 o
  -1   0   5       44.70       49.93      0.65 o
   0   0   5      168.56      156.47      1.69 o
   1   0   5      408.79      428.53      3.88 o
   2   0   5        7.03        6.92      0.27 o
   3   0   5       98.81       94.15      1.39 o
   4   0   5      351.59      382.76      5.11 o
   5   0   5        2.75        3.56      0.44 o
   6   0   5        0.36        0.53      0.34 o
   7   0   5       11.46       10.97      1.10 o
   8   0   5       85.30       76.67      1.80 o
   9   0   5        1.47        0.84      0.35 o
  10   0   5        2.12        1.66      0.42 o
  11   0   5        0.38        0.55      0.65 o
 -11   1   5        0.87        1.79      0.88 o
 -10   1   5        0.19        0.07      0.56 o
  -9   1   5       25.19       22.27      0.92 o
  -8   1   5       20.70       23.12      0.87 o
  -7   1   5       24.60       25.75      1.40 o
  -6   1   5       52.24       46.18      1.56 o
  -5   1   5       59.65       57.09      1.02 o
  -4   1   5      311.66      292.36      3.83 o
  -3   1   5       73.27       83.29      0.98 o
  -2   1   5      113.75      128.18      1.35 o
  -1   1   5       64.95       71.97      0.85 o
   0   1   5        0.25        0.52      0.11 o
   1   1   5      256.92      257.83      2.47 o
   2   1   5      308.30      330.29      3.74 o
   3   1   5      356.85      365.17      3.72 o
   4   1   5      100.97       99.13      1.35 o
   5   1   5       26.13       26.54      0.99 o
   6   1   5       20.02       15.72      0.81 o
   7   1   5       56.23       55.84      1.44 o
   8   1   5        1.39        1.35      0.56 o
   9   1   5        1.69        1.52      0.49 o
  10   1   5        6.53        5.02      0.73 o
  11   1   5        0.15        0.90      0.55 o
 -11   2   5        1.30        1.12      1.22 o
 -10   2   5        0.15       -0.30      0.30 o
  -9   2   5       13.96       14.31      0.76 o
  -8   2   5        1.99        1.95      0.38 o
  -7   2   5       23.39       23.29      0.81 o
  -6   2   5      185.72      184.15      2.73 o
  -5   2   5      277.96      258.73      3.07 o
  -4   2   5       38.29       36.15      0.94 o
  -3   2   5       32.98       30.04      0.51 o
  -2   2   5      139.01      144.65      1.58 o
  -1   2   5      181.26      178.79      2.08 o
   0   2   5     1371.82     1413.07     12.85 o
   1   2   5      651.56      667.51      9.49 o
   2   2   5     1110.90     1125.33     11.59 o
   3   2   5      388.73      395.81      4.95 o
   4   2   5      161.70      166.08      2.80 o
   5   2   5       33.31       31.92      1.00 o
   6   2   5        9.62       10.33      0.68 o
   7   2   5       20.51       20.74      1.17 o
   8   2   5       11.21       10.27      0.79 o
   9   2   5       10.17        9.40      1.00 o
  10   2   5        2.63        2.89      0.66 o
 -11   3   5        1.04        0.43      0.66 o
 -10   3   5        1.23        1.53      0.55 o
  -9   3   5        0.13        0.34      0.30 o
  -8   3   5       49.07       52.10      1.22 o
  -7   3   5       39.14       33.83      0.94 o
  -6   3   5        4.12        3.42      0.46 o
  -5   3   5       91.55       82.04      1.48 o
  -4   3   5       19.09       17.48      0.60 o
  -3   3   5       12.19        8.47      0.70 o
  -2   3   5        7.06        5.43      0.23 o
  -1   3   5       19.76       22.62      0.42 o
   0   3   5      104.98      127.01      1.36 o
   1   3   5        0.02        0.21      0.14 o
   2   3   5      429.14      454.29      4.15 o
   3   3   5       15.77       11.88      0.45 o
   4   3   5      130.89      134.36      1.84 o
   5   3   5        1.25        2.28      0.30 o
   6   3   5       19.89       19.12      0.62 o
   7   3   5        0.39        0.52      0.42 o
   8   3   5        3.36        3.11      0.57 o
   9   3   5        0.18        1.14      0.53 o
  10   3   5        2.29        1.99      0.63 o
 -11   4   5        0.14        0.32      0.68 o
 -10   4   5        7.78        8.79      0.86 o
  -9   4   5        4.64        4.15      0.63 o
  -8   4   5       28.92       27.37      0.80 o
  -7   4   5      165.44      161.74      2.50 o
  -6   4   5        0.60        1.02      0.27 o
  -5   4   5        2.15        1.62      0.30 o
  -4   4   5       23.56       22.25      0.63 o
  -3   4   5       56.50       60.23      0.99 o
  -2   4   5       18.92       16.36      0.55 o
  -1   4   5      244.24      238.35      2.31 o
   0   4   5       46.82       43.36      0.93 o
   1   4   5        5.03        5.49      0.28 o
   2   4   5       54.37       49.33      0.78 o
   3   4   5      311.98      302.26      3.22 o
   4   4   5       98.26       97.72      1.52 o
   5   4   5      277.99      279.72      3.81 o
   6   4   5        9.12       10.15      0.54 o
   7   4   5        0.99        0.46      0.27 o
   8   4   5        0.91        0.88      0.49 o
   9   4   5        0.16        0.51      0.53 o
  10   4   5        1.01        0.72      1.07 o
 -10   5   5        3.59        2.75      0.62 o
  -9   5   5        8.91        6.88      1.03 o
  -8   5   5        5.44        7.45      0.73 o
  -7   5   5       12.82       10.98      0.51 o
  -6   5   5       30.94       32.61      0.87 o
  -5   5   5        2.36        1.04      0.26 o
  -4   5   5       61.51       56.91      0.96 o
  -3   5   5        4.82        6.29      0.35 o
  -2   5   5      714.46      690.20      7.31 o
  -1   5   5       70.80       63.47      0.84 o
   0   5   5      226.14      223.48      2.23 o
   1   5   5      148.79      142.50      1.72 o
   2   5   5       44.79       44.29      0.76 o
   3   5   5       50.63       49.50      0.91 o
   4   5   5       58.67       61.00      1.17 o
   5   5   5       74.67       78.71      1.55 o
   6   5   5       46.78       46.57      1.17 o
   7   5   5        0.43        0.04      0.36 o
   8   5   5        5.96        5.62      1.09 o
   9   5   5        4.08        4.43      1.07 o
  10   5   5        0.03        0.40      0.86 o
 -10   6   5        0.27        1.18      0.53 o
  -9   6   5        5.80        5.39      0.92 o
  -8   6   5        0.83        1.56      0.46 o
  -7   6   5       16.90       16.47      0.93 o
  -6   6   5       16.82       17.91      0.64 o
  -5   6   5        0.43        0.16      0.22 o
  -4   6   5       21.94       23.03      0.73 o
  -3   6   5        1.16        1.09      0.22 o
  -2   6   5      123.52      116.62      1.83 o
  -1   6   5      468.78      460.56      5.66 o
   0   6   5      203.41      200.21      2.11 o
   1   6   5       80.07       78.82      1.17 o
   2   6   5      442.62      454.98      4.61 o
   3   6   5       52.02       53.73      1.09 o
   4   6   5       28.20       26.99      0.90 o
   5   6   5       22.90       25.49      1.42 o
   6   6   5       19.53       20.56      1.67 o
   7   6   5        0.80        0.96      0.72 o
   8   6   5        5.35        4.55      1.40 o
   9   6   5        0.14        0.00      0.91 o
 -10   7   5        1.99        1.34      0.74 o
  -9   7   5        0.35       -0.04      0.52 o
  -8   7   5       18.64       19.50      1.27 o
  -7   7   5        0.18        0.56      0.46 o
  -6   7   5       15.52       16.20      1.07 o
  -5   7   5       16.69       16.58      1.15 o
  -4   7   5       15.62       16.23      0.76 o
  -3   7   5      109.20      105.76      1.65 o
  -2   7   5        1.50        1.77      0.29 o
  -1   7   5       62.13       62.22      1.25 o
   0   7   5      430.39      416.62      4.61 o
   1   7   5        3.79        3.09      0.29 o
   2   7   5      642.10      626.08      8.15 o
   3   7   5       45.99       47.30      1.12 o
   4   7   5       19.44       18.34      0.84 o
   5   7   5       11.90       12.53      0.87 o
   6   7   5        1.26        0.47      0.49 o
   7   7   5        1.56        1.09      0.59 o
   8   7   5        0.02       -0.43      0.47 o
   9   7   5        2.67        2.72      0.88 o
  -9   8   5        5.70        6.39      0.91 o
  -8   8   5        2.12        2.80      0.72 o
  -7   8   5        4.30        5.14      1.14 o
  -6   8   5       24.44       29.10      1.39 o
  -5   8   5        7.08        7.11      0.54 o
  -4   8   5       32.29       30.40      1.01 o
  -3   8   5        0.00        0.31      0.30 o
  -2   8   5       12.31       12.13      0.56 o
  -1   8   5        0.20       -0.01      0.40 o
   0   8   5       16.97       15.66      0.70 o
   1   8   5        0.01        0.54      0.25 o
   2   8   5        4.96        5.22      0.37 o
   3   8   5       20.84       17.65      0.72 o
   4   8   5        0.25        0.43      0.40 o
   5   8   5       12.80       16.59      0.90 o
   6   8   5        3.62        2.62      0.64 o
   7   8   5        0.25        0.33      0.58 o
   8   8   5        0.38        0.69      0.59 o
  -8   9   5        0.10        0.74      1.20 o
  -7   9   5        9.03        9.64      1.01 o
  -6   9   5       31.15       31.82      1.51 o
  -5   9   5       16.79       17.80      1.69 o
  -4   9   5       86.06       86.99      1.89 o
  -3   9   5       48.06       48.37      1.37 o
  -2   9   5        1.56        1.07      0.27 o
  -1   9   5       53.13       55.26      1.83 o
   0   9   5        3.67        4.33      0.45 o
   1   9   5        3.25        2.89      0.42 o
   2   9   5        1.70        1.96      0.32 o
   3   9   5       14.85       15.10      0.78 o
   4   9   5        0.01        0.39      0.46 o
   5   9   5        0.04       -0.25      0.48 o
   6   9   5        8.40       10.20      2.36 o
   7   9   5        0.03       -0.58      0.63 o
  -7  10   5        0.51        1.16      0.72 o
  -6  10   5       12.98       15.70      1.52 o
  -5  10   5        3.66        1.53      0.74 o
  -4  10   5        5.35        5.00      0.79 o
  -3  10   5        4.08        2.97      0.78 o
  -2  10   5        3.82        3.46      0.61 o
  -1  10   5       30.76       29.53      1.22 o
   0  10   5       11.56       12.58      0.80 o
   1  10   5       13.80       15.65      1.33 o
   2  10   5        1.88        3.00      0.69 o
   3  10   5        3.46        4.55      0.52 o
   4  10   5       15.25       18.15      1.51 o
   5  10   5        0.46        0.78      0.65 o
   6  10   5        0.47        0.82      0.68 o
  -6  11   5        0.37        0.54      0.70 o
  -5  11   5        2.83        2.55      0.87 o
  -4  11   5        3.35        2.12      0.48 o
  -3  11   5        6.79        5.74      0.72 o
  -2  11   5        0.76       -0.28      0.45 o
  -1  11   5        4.15        3.01      0.44 o
   0  11   5        8.16        7.46      0.83 o
   1  11   5        2.53        1.66      0.71 o
   2  11   5       56.66       63.69      3.30 o
   3  11   5        0.60        1.22      0.77 o
   4  11   5        6.39        8.33      0.76 o
  -4  12   5        0.85        1.52      0.95 o
  -3  12   5        1.31        1.41      0.57 o
  -2  12   5        3.11        3.77      0.70 o
  -1  12   5        2.39        1.56      0.63 o
   0  12   5        5.36        4.54      0.84 o
   1  12   5        4.39        2.31      1.12 o
   2  12   5        0.38       -0.41      0.97 o
  -3 -13   6        0.18        0.66      0.86 o
  -2 -13   6        0.76        0.78      1.04 o
  -1 -13   6        3.72        3.52      0.71 o
   0 -13   6        4.08        5.00      0.75 o
   1 -13   6        0.42        0.08      0.44 o
   2 -13   6        4.69        6.59      1.20 o
   3 -13   6        3.24        2.81      0.75 o
   4 -13   6        0.09        0.07      0.56 o
  -5 -12   6        1.20        0.73      0.77 o
  -4 -12   6        4.52        3.70      1.18 o
  -3 -12   6        0.16       -0.49      0.74 o
  -2 -12   6        2.40        2.06      0.63 o
  -1 -12   6       20.14       21.27      0.85 o
   0 -12   6        0.67        1.01      0.51 o
   1 -12   6       13.72       18.11      2.36 o
   2 -12   6       22.62       25.42      1.50 o
   3 -12   6        7.41        6.71      1.87 o
   4 -12   6        5.33        6.40      0.87 o
   5 -12   6        3.84        5.60      1.18 o
   6 -12   6       19.36       21.41      2.40 o
  -6 -11   6        5.87        6.07      0.90 o
  -5 -11   6        3.48        3.39      0.61 o
  -4 -11   6        0.94        1.35      1.01 o
  -3 -11   6        0.07       -0.41      0.41 o
  -2 -11   6        2.17        1.35      0.80 o
  -1 -11   6        0.97        0.86      0.38 o
   0 -11   6       13.85       12.27      0.96 o
   1 -11   6        0.66        1.00      0.47 o
   2 -11   6        0.35       -0.02      0.30 o
   3 -11   6        4.33        4.28      0.72 o
   4 -11   6       14.46       14.88      1.27 o
   5 -11   6        5.18        6.38      0.76 o
   6 -11   6        0.73        0.78      0.62 o
   7 -11   6        2.32        3.20      0.81 o
  -7 -10   6        0.39       -0.63      0.67 o
  -6 -10   6        2.62        2.44      1.72 o
  -5 -10   6        0.16       -0.35      0.39 o
  -4 -10   6        4.33        3.41      0.50 o
  -3 -10   6        3.19        3.25      0.54 o
  -2 -10   6        1.26        1.40      0.49 o
  -1 -10   6        2.37        3.21      0.45 o
   0 -10   6        0.64        0.03      0.25 o
   1 -10   6       19.31       18.35      1.21 o
   2 -10   6       33.20       32.81      1.32 o
   3 -10   6        0.95        0.73      0.47 o
   4 -10   6        8.96        6.29      1.42 o
   5 -10   6       23.18       25.84      2.32 o
   6 -10   6        1.38        1.31      1.01 o
   7 -10   6        4.80        3.55      1.26 o
   8 -10   6        0.17        0.49      1.04 o
  -8  -9   6        2.49        2.32      1.41 o
  -7  -9   6        0.00       -0.72      0.98 o
  -6  -9   6        9.26        7.87      0.95 o
  -5  -9   6        1.70        0.85      0.50 o
  -4  -9   6       11.65       11.07      0.78 o
  -3  -9   6        2.74        3.09      0.47 o
  -2  -9   6        4.88        4.68      0.53 o
  -1  -9   6       44.58       40.82      1.04 o
   0  -9   6       36.82       35.88      0.91 o
   1  -9   6        0.59        0.62      0.33 o
   2  -9   6       54.95       55.61      1.29 o
   3  -9   6       90.07       95.24      4.36 o
   4  -9   6       32.79       32.10      2.42 o
   5  -9   6        6.67        6.09      1.36 o
   6  -9   6        1.46        0.60      0.86 o
   7  -9   6        0.96        0.03      0.86 o
   8  -9   6        0.16        0.93      0.96 o
  -9  -8   6        0.27       -0.58      0.58 o
  -8  -8   6        1.97        1.98      0.68 o
  -7  -8   6        1.37        0.01      0.94 o
  -6  -8   6        2.33        2.29      0.67 o
  -5  -8   6       11.39       13.58      1.15 o
  -4  -8   6       21.42       24.35      0.99 o
  -3  -8   6       59.50       56.94      1.25 o
  -2  -8   6        0.39        0.12      0.41 o
  -1  -8   6       39.54       38.33      1.18 o
   0  -8   6       34.15       33.52      1.34 o
   1  -8   6      296.93      289.12      5.75 o
   2  -8   6       72.03       67.89      1.80 o
   3  -8   6        7.86        7.51      1.34 o
   4  -8   6       89.50       85.82      3.97 o
   5  -8   6       13.27       14.15      1.81 o
   6  -8   6        3.21        2.89      1.05 o
   7  -8   6        0.01       -0.41      0.76 o
   8  -8   6       31.81       34.85      2.65 o
   9  -8   6        0.09        0.97      1.04 o
  -9  -7   6        0.20       -0.10      0.44 o
  -8  -7   6        0.07       -0.46      0.46 o
  -7  -7   6        6.14        6.26      0.76 o
  -6  -7   6        9.50        9.87      1.08 o
  -5  -7   6        5.62        6.80      0.79 o
  -4  -7   6        7.72        7.89      0.65 o
  -3  -7   6       18.32       18.27      1.25 o
  -2  -7   6      407.33      405.54      4.56 o
  -1  -7   6      265.18      265.42      4.20 o
   0  -7   6      291.14      290.79      4.55 o
   1  -7   6      508.66      504.50      5.40 o
   2  -7   6        4.41        5.25      0.58 o
   3  -7   6       35.24       34.94      1.49 o
   4  -7   6        2.57        1.16      0.61 o
   5  -7   6        6.99        6.54      0.84 o
   6  -7   6        8.47       10.24      1.18 o
   7  -7   6        5.34        7.13      2.35 o
   8  -7   6        1.29        1.87      0.63 o
   9  -7   6        7.21        5.64      0.86 o
  10  -7   6        0.79       -0.37      1.71 o
 -10  -6   6        1.30        1.12      0.91 o
  -9  -6   6        7.54        8.49      0.90 o
  -8  -6   6        0.56        0.28      0.43 o
  -7  -6   6        0.03       -0.32      0.32 o
  -6  -6   6        2.34        4.10      0.46 o
  -5  -6   6        6.79        6.71      0.51 o
  -4  -6   6        0.68        1.02      0.28 o
  -3  -6   6        6.01        6.66      0.39 o
  -2  -6   6       49.59       49.88      0.94 o
  -1  -6   6       88.79       83.18      1.28 o
   0  -6   6        2.69        4.69      0.57 o
   1  -6   6      181.10      177.01      2.44 o
   2  -6   6       27.30       28.98      0.88 o
   3  -6   6        1.60        2.32      0.21 o
   4  -6   6       12.16       11.43      0.97 o
   5  -6   6        5.02        4.09      0.54 o
   6  -6   6       35.08       36.90      1.31 o
   7  -6   6       16.24       14.74      0.96 o
   8  -6   6        2.29        2.22      0.54 o
   9  -6   6        6.75        8.47      0.81 o
  10  -6   6        7.13        7.77      0.98 o
 -10  -5   6        1.37        0.56      0.67 o
  -9  -5   6        0.21       -0.57      0.57 o
  -8  -5   6       23.04       26.87      0.85 o
  -7  -5   6       67.21       67.07      1.31 o
  -6  -5   6       18.05       17.02      0.68 o
  -5  -5   6       81.15       81.30      1.38 o
  -4  -5   6       25.43       25.99      0.61 o
  -3  -5   6       33.02       29.22      0.57 o
  -2  -5   6       97.81       95.92      1.32 o
  -1  -5   6        1.14        0.05      0.15 o
   0  -5   6        4.79        5.26      0.48 o
   1  -5   6       25.62       29.17      0.80 o
   2  -5   6       64.82       60.29      1.69 o
   3  -5   6       23.17       24.32      0.54 o
   4  -5   6      231.43      226.58      3.85 o
   5  -5   6        1.06        0.44      0.36 o
   6  -5   6        8.64        7.46      0.61 o
   7  -5   6       15.30       14.41      0.87 o
   8  -5   6       56.64       57.09      1.57 o
   9  -5   6        0.82        1.70      0.53 o
  10  -5   6       14.50       13.57      1.16 o
  11  -5   6        6.63        6.06      1.55 o
 -10  -4   6        1.68        1.96      0.67 o
  -9  -4   6       18.30       16.66      1.11 o
  -8  -4   6        2.86        3.31      0.40 o
  -7  -4   6       40.41       43.92      0.94 o
  -6  -4   6       51.11       48.05      0.93 o
  -5  -4   6       13.75       11.08      0.48 o
  -4  -4   6       35.52       31.57      0.60 o
  -3  -4   6      217.05      219.78      1.88 o
  -2  -4   6       92.04       93.88      0.94 o
  -1  -4   6        1.66        0.74      0.15 o
   0  -4   6        4.52        2.72      0.16 o
   1  -4   6       29.37       27.61      0.53 o
   2  -4   6       28.81       31.41      0.69 o
   3  -4   6      123.01      124.53      1.75 o
   4  -4   6       30.00       30.98      0.84 o
   5  -4   6      142.08      148.74      2.49 o
   6  -4   6       31.39       33.03      1.48 o
   7  -4   6       25.77       28.85      1.06 o
   8  -4   6        0.26        0.37      0.43 o
   9  -4   6       14.97       15.38      0.99 o
  10  -4   6        3.82        3.31      0.63 o
  11  -4   6        4.38        8.11      1.70 o
 -11  -3   6        0.73        1.13      0.73 o
 -10  -3   6        0.19        0.14      0.49 o
  -9  -3   6        4.01        4.31      0.64 o
  -8  -3   6       10.24       11.29      0.94 o
  -7  -3   6        0.73        0.37      0.27 o
  -6  -3   6       26.33       25.05      0.74 o
  -5  -3   6       22.92       24.51      0.65 o
  -4  -3   6        9.98       10.35      0.42 o
  -3  -3   6       47.85       61.63      0.78 o
  -2  -3   6      436.24      438.56      3.55 o
  -1  -3   6       49.13       60.88      0.94 o
   0  -3   6      120.22      151.19      1.57 o
   1  -3   6      116.10      125.93      2.14 o
   2  -3   6       22.67       18.18      0.52 o
   3  -3   6      263.40      280.07      5.36 o
   4  -3   6      170.37      161.51      2.04 o
   5  -3   6       15.79       15.72      0.44 o
   6  -3   6       24.37       23.47      0.89 o
   7  -3   6       51.63       52.45      1.42 o
   8  -3   6       78.54       77.29      1.84 o
   9  -3   6        2.27        1.56      0.52 o
  10  -3   6        0.14       -0.51      0.51 o
  11  -3   6        0.34        1.64      1.14 o
 -11  -2   6        1.51        1.63      0.78 o
 -10  -2   6        0.08       -0.16      0.53 o
  -9  -2   6        1.55        2.48      0.88 o
  -8  -2   6       26.82       28.72      1.28 o
  -7  -2   6        8.25        7.23      0.72 o
  -6  -2   6        0.95        0.49      0.25 o
  -5  -2   6       60.93       58.31      0.91 o
  -4  -2   6       97.81       94.85      1.33 o
  -3  -2   6        4.03        3.69      0.21 o
  -2  -2   6       10.07        8.30      0.30 o
  -1  -2   6       84.69       76.58      0.94 o
   0  -2   6       34.52       44.09      0.57 o
   1  -2   6     3607.39     3805.94     32.60 o
   2  -2   6      165.66      193.97      2.12 o
   3  -2   6      156.23      169.08      4.21 o
   4  -2   6       15.95       12.22      0.91 o
   5  -2   6       57.79       59.93      1.12 o
   6  -2   6       14.92       11.51      0.53 o
   7  -2   6        8.47        8.62      0.48 o
   8  -2   6       32.54       29.06      1.11 o
   9  -2   6        7.31        7.57      0.91 o
  10  -2   6        0.54        0.49      0.52 o
  11  -2   6        0.31        3.27      1.29 o
 -11  -1   6        0.89       -0.59      0.59 o
 -10  -1   6        4.77        3.78      0.69 o
  -9  -1   6        0.00       -0.07      0.46 o
  -8  -1   6       23.58       26.58      1.20 o
  -7  -1   6       28.12       29.45      1.87 o
  -6  -1   6      414.92      416.05      6.25 o
  -5  -1   6      371.92      368.92      3.55 o
  -4  -1   6        0.37        0.89      0.18 o
  -3  -1   6      330.06      290.04      2.63 o
  -2  -1   6      226.60      212.88      1.98 o
  -1  -1   6       54.81       65.55      0.84 o
   0  -1   6        0.27        1.80      0.43 o
   1  -1   6      667.24      680.63      6.49 o
   2  -1   6      975.44     1014.56      9.51 o
   3  -1   6      147.91      150.25      3.90 o
   4  -1   6        2.43        0.38      0.41 o
   5  -1   6        7.73        6.72      0.44 o
   6  -1   6       15.02       15.82      0.63 o
   7  -1   6        4.90        5.88      0.47 o
   8  -1   6        0.09       -0.09      0.28 o
   9  -1   6       15.82       15.29      0.69 o
  10  -1   6       10.80       10.29      1.01 o
  11  -1   6        1.77        5.62      1.52 o
 -11   0   6        3.51        3.54      0.76 o
 -10   0   6        7.20        6.93      0.81 o
  -9   0   6        6.12        7.26      0.82 o
  -8   0   6       90.97       86.78      2.07 o
  -7   0   6       77.30       77.19      1.66 o
  -6   0   6        7.59        9.13      0.73 o
  -5   0   6     1648.42     1622.16     15.09 o
  -4   0   6      199.73      208.36      2.27 o
  -3   0   6       71.85       65.47      0.88 o
  -2   0   6       16.02       10.16      0.33 o
  -1   0   6        0.64        1.29      0.13 o
   0   0   6       54.98       54.88      0.74 o
   1   0   6       23.08       21.99      0.44 o
   2   0   6      187.27      206.18      2.07 o
   3   0   6        0.12        0.52      0.22 o
   4   0   6      165.13      172.17      2.91 o
   5   0   6        0.95        1.61      0.32 o
   6   0   6       46.04       48.86      1.54 o
   7   0   6        9.74        9.47      0.58 o
   8   0   6       13.07       11.93      0.67 o
   9   0   6        7.52        7.58      0.60 o
  10   0   6       34.21       32.36      1.51 o
  11   0   6        1.11        1.85      1.43 o
 -11   1   6        0.03        0.34      0.71 o
 -10   1   6        3.17        3.09      0.94 o
  -9   1   6        2.27        2.50      0.52 o
  -8   1   6       36.99       37.03      1.12 o
  -7   1   6      220.82      216.02      3.28 o
  -6   1   6        4.01        4.83      0.47 o
  -5   1   6        6.86        7.30      0.44 o
  -4   1   6      139.01      124.28      1.40 o
  -3   1   6      415.92      419.07      3.86 o
  -2   1   6      116.88       98.86      1.26 o
  -1   1   6      169.70      159.93      1.54 o
   0   1   6      138.11      132.20      1.25 o
   1   1   6      387.80      388.53      3.38 o
   2   1   6        2.51        2.09      0.23 o
   3   1   6       48.93       48.78      0.81 o
   4   1   6      117.02      120.32      2.09 o
   5   1   6       18.55       19.00      0.94 o
   6   1   6        0.46        0.40      0.36 o
   7   1   6        0.35        0.42      0.41 o
   8   1   6       34.12       38.57      1.46 o
   9   1   6        4.71        4.39      0.54 o
  10   1   6       12.78       15.23      0.83 o
  11   1   6        2.89        1.70      0.86 o
 -11   2   6        0.99       -0.36      1.13 o
 -10   2   6        0.00        0.24      0.37 o
  -9   2   6       27.77       27.49      1.00 o
  -8   2   6       19.24       19.99      0.86 o
  -7   2   6       35.92       35.09      1.03 o
  -6   2   6      231.28      229.78      3.35 o
  -5   2   6       70.59       70.12      1.20 o
  -4   2   6       14.25       13.49      0.63 o
  -3   2   6       21.69       26.43      0.51 o
  -2   2   6      257.90      259.64      2.51 o
  -1   2   6      129.07      128.11      1.53 o
   0   2   6        0.38       -0.02      0.11 o
   1   2   6      246.42      261.99      2.51 o
   2   2   6      282.77      296.15      3.43 o
   3   2   6        0.06        0.00      0.15 o
   4   2   6      532.06      515.16      5.77 o
   5   2   6      149.43      145.54      2.26 o
   6   2   6        7.39        6.41      0.61 o
   7   2   6       10.05        7.74      0.70 o
   8   2   6        0.40        1.07      0.51 o
   9   2   6       10.41        9.83      0.87 o
  10   2   6        0.10        0.25      0.58 o
 -11   3   6        0.80        1.71      0.90 o
 -10   3   6        0.13       -0.16      0.26 o
  -9   3   6        1.10        1.24      0.37 o
  -8   3   6       59.65       61.12      1.42 o
  -7   3   6       66.54       63.14      1.41 o
  -6   3   6       10.34        9.57      0.59 o
  -5   3   6       47.31       50.63      1.17 o
  -4   3   6       57.62       51.46      0.96 o
  -3   3   6        4.68        2.87      0.33 o
  -2   3   6        0.21        0.34      0.25 o
  -1   3   6       37.86       46.05      0.82 o
   0   3   6        0.43        0.27      0.13 o
   1   3   6       64.47       61.04      0.86 o
   2   3   6     1170.68     1221.78     10.57 o
   3   3   6       61.34       61.55      1.13 o
   4   3   6       58.70       59.53      1.23 o
   5   3   6       52.80       55.75      1.21 o
   6   3   6        9.46        8.61      0.92 o
   7   3   6        7.92        8.75      0.76 o
   8   3   6        1.21        1.38      0.52 o
   9   3   6        0.26        0.18      0.51 o
  10   3   6        0.11       -0.08      0.60 o
 -10   4   6        4.95        4.44      1.01 o
  -9   4   6        5.38        4.74      0.70 o
  -8   4   6       13.82       14.43      0.97 o
  -7   4   6       14.49       14.90      0.73 o
  -6   4   6       74.15       71.94      1.47 o
  -5   4   6      361.88      321.90      3.74 o
  -4   4   6        0.33        0.09      0.17 o
  -3   4   6       64.47       51.13      0.95 o
  -2   4   6        6.11        5.59      0.28 o
  -1   4   6        0.59        0.23      0.14 o
   0   4   6      132.73      130.87      1.61 o
   1   4   6      163.04      165.24      1.79 o
   2   4   6        6.79        5.89      0.34 o
   3   4   6      209.44      216.71      2.72 o
   4   4   6       94.84       97.22      1.55 o
   5   4   6       33.30       33.87      0.98 o
   6   4   6        3.05        3.62      0.50 o
   7   4   6        1.05        1.74      0.59 o
   8   4   6        2.05        2.59      0.72 o
   9   4   6        2.09        2.52      0.72 o
  10   4   6        0.21       -0.53      0.86 o
 -10   5   6        0.60        0.49      0.53 o
  -9   5   6       17.30       15.27      1.79 o
  -8   5   6       40.79       38.40      1.72 o
  -7   5   6        5.52        5.13      0.47 o
  -6   5   6       47.13       42.42      1.09 o
  -5   5   6       34.34       36.36      1.16 o
  -4   5   6       45.27       41.65      0.84 o
  -3   5   6        6.98        5.02      0.35 o
  -2   5   6      118.49      117.59      1.69 o
  -1   5   6        0.83        0.22      0.16 o
   0   5   6       30.86       27.62      0.58 o
   1   5   6      333.72      326.45      3.18 o
   2   5   6       44.79       47.17      0.82 o
   3   5   6       13.76       11.65      0.51 o
   4   5   6        0.03       -0.04      0.30 o
   5   5   6       52.07       53.69      1.49 o
   6   5   6       14.14       14.20      0.82 o
   7   5   6        0.07       -0.20      0.44 o
   8   5   6        0.20        0.02      0.77 o
   9   5   6        1.27       -0.79      0.79 o
 -10   6   6        0.05       -0.53      0.54 o
  -9   6   6        1.60        1.12      0.54 o
  -8   6   6       10.25        8.94      0.92 o
  -7   6   6       36.56       36.92      1.01 o
  -6   6   6       15.83       15.87      0.70 o
  -5   6   6       12.89       11.71      0.62 o
  -4   6   6       23.94       24.69      0.60 o
  -3   6   6        0.58        0.07      0.24 o
  -2   6   6        8.93        8.54      0.51 o
  -1   6   6      499.88      472.52      5.14 o
   0   6   6        0.24        0.00      0.21 o
   1   6   6       48.57       48.99      1.07 o
   2   6   6        0.11        0.29      0.29 o
   3   6   6       17.02       18.20      0.72 o
   4   6   6       81.92       85.95      1.79 o
   5   6   6        6.18        5.80      0.64 o
   6   6   6       23.80       23.73      1.12 o
   7   6   6        4.24        3.78      0.62 o
   8   6   6        2.19        2.77      0.90 o
   9   6   6        0.08       -0.49      1.77 o
  -9   7   6        0.11        0.57      0.80 o
  -8   7   6       28.04       30.96      1.64 o
  -7   7   6        1.72        2.03      0.61 o
  -6   7   6       25.96       25.36      1.11 o
  -5   7   6       37.06       37.57      1.66 o
  -4   7   6        3.63        3.52      0.59 o
  -3   7   6       37.57       37.88      1.05 o
  -2   7   6        0.39        0.70      0.26 o
  -1   7   6       43.23       37.82      1.22 o
   0   7   6       79.73       81.67      1.31 o
   1   7   6      184.61      186.42      2.24 o
   2   7   6       63.39       68.05      1.36 o
   3   7   6        6.51        7.18      0.53 o
   4   7   6      165.72      170.10      2.72 o
   5   7   6       35.63       39.95      2.79 o
   6   7   6       15.44       14.26      0.96 o
   7   7   6        4.49        5.01      0.70 o
   8   7   6        1.87        1.18      1.01 o
  -8   8   6        0.57        0.90      0.59 o
  -7   8   6       27.71       27.38      1.52 o
  -6   8   6        0.58        0.76      0.54 o
  -5   8   6       41.14       45.77      1.31 o
  -4   8   6        4.84        5.87      0.59 o
  -3   8   6       67.74       68.23      1.27 o
  -2   8   6       12.83       12.06      0.61 o
  -1   8   6        2.46        2.32      0.36 o
   0   8   6       12.94       14.16      0.73 o
   1   8   6        8.23        7.20      0.42 o
   2   8   6       71.62       68.03      1.30 o
   3   8   6        1.44        0.43      0.34 o
   4   8   6        7.51        8.19      0.80 o
   5   8   6       11.46       11.11      0.90 o
   6   8   6        1.23        0.42      0.57 o
   7   8   6        2.71        1.07      0.70 o
  -8   9   6        1.50        2.34      0.75 o
  -7   9   6        0.38        0.35      0.61 o
  -6   9   6        0.49        0.76      0.73 o
  -5   9   6        3.47        3.99      0.51 o
  -4   9   6        0.31        1.34      0.42 o
  -3   9   6        0.92        0.57      0.39 o
  -2   9   6        1.06        0.34      0.28 o
  -1   9   6        2.34        2.35      0.45 o
   0   9   6        6.51        6.65      0.56 o
   1   9   6       10.92       11.74      0.73 o
   2   9   6        0.57        0.95      0.43 o
   3   9   6       25.21       24.96      0.87 o
   4   9   6        0.71        0.33      0.47 o
   5   9   6        0.07        0.22      0.48 o
   6   9   6        3.86        4.11      0.80 o
  -7  10   6        0.13        0.10      0.55 o
  -6  10   6        3.66        4.00      0.84 o
  -5  10   6        0.05        0.03      0.37 o
  -4  10   6        7.53        6.45      0.65 o
  -3  10   6        3.58        5.04      0.68 o
  -2  10   6        1.36        1.24      0.32 o
  -1  10   6        2.21        2.14      0.44 o
   0  10   6        0.00       -0.30      0.52 o
   1  10   6        2.51        2.29      0.61 o
   2  10   6       19.19       22.68      1.70 o
   3  10   6        1.73        2.81      0.48 o
   4  10   6        1.78        2.28      0.67 o
   5  10   6        0.65        0.01      0.60 o
  -5  11   6        0.42        0.62      0.75 o
  -4  11   6        0.55        0.89      0.49 o
  -3  11   6        3.21        2.32      0.61 o
  -2  11   6        0.36        0.62      0.53 o
  -1  11   6        0.19        0.16      0.37 o
   0  11   6        3.98        4.23      1.11 o
   1  11   6        0.96        0.37      0.88 o
   2  11   6        1.65        0.61      1.06 o
   3  11   6       11.43        9.46      1.19 o
   4  11   6        0.58        1.17      1.42 o
  -3  12   6        4.11        5.04      0.78 o
  -2  12   6        0.00       -0.36      0.52 o
  -1  12   6        1.86        3.07      0.78 o
   0  12   6        4.48        4.77      0.89 o
   1  12   6        0.67       -0.78      0.80 o
  -2 -13   7        0.69        1.05      0.63 o
  -1 -13   7        0.19        0.72      0.55 o
   0 -13   7        2.12        2.08      0.63 o
   1 -13   7        1.12        0.96      0.48 o
   2 -13   7        0.07       -0.18      0.76 o
   3 -13   7        2.80        1.32      0.72 o
   4 -13   7        0.96        0.97      0.63 o
  -4 -12   7        6.14        8.38      1.52 o
  -3 -12   7        0.06       -0.18      0.81 o
  -2 -12   7        1.14        0.93      0.58 o
  -1 -12   7        2.72        3.07      0.44 o
   0 -12   7        6.60        7.43      0.83 o
   1 -12   7        5.57        5.02      0.79 o
   2 -12   7       12.46       12.42      1.57 o
   3 -12   7       24.28       29.48      1.60 o
   4 -12   7        1.21        1.03      0.60 o
   5 -12   7        0.00        0.05      0.54 o
   6 -12   7        0.59       -0.13      0.51 o
  -6 -11   7        3.86        3.73      0.82 o
  -5 -11   7        2.59        2.12      0.57 o
  -4 -11   7        0.91       -0.30      0.81 o
  -3 -11   7        6.65        6.96      0.86 o
  -2 -11   7        0.39       -0.36      0.36 o
  -1 -11   7        0.91        0.96      0.37 o
   0 -11   7       64.83       68.20      1.79 o
   1 -11   7       14.39       17.94      0.93 o
   2 -11   7        1.58        1.49      0.37 o
   3 -11   7       17.32       19.51      1.29 o
   4 -11   7       24.10       24.18      3.70 o
   5 -11   7        1.06        0.38      0.55 o
   6 -11   7        2.16        1.76      1.12 o
   7 -11   7        1.82        2.77      1.32 o
  -7 -10   7       10.41       11.01      1.60 o
  -6 -10   7        1.13        0.90      1.18 o
  -5 -10   7        1.14        1.93      0.60 o
  -4 -10   7       13.72       14.53      1.56 o
  -3 -10   7        0.51        0.81      0.45 o
  -2 -10   7        4.71        4.51      0.56 o
  -1 -10   7       16.31       14.33      0.82 o
   0 -10   7        4.20        3.71      0.38 o
   1 -10   7      104.20      110.86      2.28 o
   2 -10   7       33.87       33.07      1.50 o
   3 -10   7        1.34        2.85      0.60 o
   4 -10   7        3.09        2.53      1.09 o
   5 -10   7        7.86        9.51      1.74 o
   6 -10   7        0.08        0.14      0.87 o
   7 -10   7        0.86       -0.45      0.87 o
   8 -10   7        1.36        0.07      1.02 o
  -8  -9   7        0.49        0.38      1.02 o
  -7  -9   7        2.03        1.14      0.71 o
  -6  -9   7       27.84       29.89      1.51 o
  -5  -9   7        0.85        0.04      0.49 o
  -4  -9   7        0.72        0.18      0.43 o
  -3  -9   7        2.42        1.59      0.42 o
  -2  -9   7        4.51        3.93      0.67 o
  -1  -9   7        3.90        4.17      0.43 o
   0  -9   7       77.04       71.93      1.39 o
   1  -9   7       41.92       43.15      1.24 o
   2  -9   7       19.19       22.41      1.05 o
   3  -9   7      124.16      135.59      5.52 o
   4  -9   7       13.30       12.95      1.87 o
   5  -9   7        5.31        3.83      1.23 o
   6  -9   7        4.86        3.85      1.28 o
   7  -9   7        0.19        0.65      0.93 o
   8  -9   7       12.18       11.86      2.04 o
   9  -9   7        3.04        2.61      1.28 o
  -8  -8   7        2.77        3.43      0.81 o
  -7  -8   7        0.26        0.39      0.81 o
  -6  -8   7        0.66        0.77      1.19 o
  -5  -8   7        9.63       11.63      1.19 o
  -4  -8   7       43.49       44.47      1.34 o
  -3  -8   7       91.58       90.24      1.66 o
  -2  -8   7       16.75       17.48      0.74 o
  -1  -8   7        0.02        0.37      0.36 o
   0  -8   7       83.77       85.59      1.87 o
   1  -8   7       42.78       43.63      0.94 o
   2  -8   7       46.18       44.18      2.32 o
   3  -8   7       24.01       23.36      2.06 o
   4  -8   7       49.67       52.90      3.06 o
   5  -8   7        7.40        6.28      1.34 o
   6  -8   7        0.03       -0.12      0.75 o
   7  -8   7        2.77        1.95      1.08 o
   8  -8   7        0.26        1.08      1.02 o
   9  -8   7        0.96        0.81      1.09 o
  -9  -7   7        0.20       -0.04      0.52 o
  -8  -7   7        1.41        1.79      0.55 o
  -7  -7   7       11.16       11.72      0.82 o
  -6  -7   7        8.79        8.81      0.89 o
  -5  -7   7        2.77        3.16      0.63 o
  -4  -7   7        0.85        1.65      0.44 o
  -3  -7   7      206.04      214.42      3.03 o
  -2  -7   7      129.83      127.24      1.67 o
  -1  -7   7      135.99      128.12      2.11 o
   0  -7   7      245.01      245.63      4.79 o
   1  -7   7      100.46       98.05      1.59 o
   2  -7   7      363.47      363.89      5.53 o
   3  -7   7      579.82      580.13      8.32 o
   4  -7   7        2.97        3.50      0.73 o
   5  -7   7       86.24       86.00      2.63 o
   6  -7   7       12.38       13.30      1.21 o
   7  -7   7        2.47        1.66      0.71 o
   8  -7   7        0.07        0.38      0.62 o
   9  -7   7        9.53       11.29      1.45 o
  -9  -6   7       15.39       17.94      1.28 o
  -8  -6   7        2.47        2.60      0.47 o
  -7  -6   7        0.99        1.34      0.40 o
  -6  -6   7        5.12        7.34      0.58 o
  -5  -6   7        0.16       -0.23      0.30 o
  -4  -6   7        7.68        6.70      0.41 o
  -3  -6   7        3.76        3.79      0.34 o
  -2  -6   7       47.99       49.91      0.91 o
  -1  -6   7      125.62      123.92      1.91 o
   0  -6   7      691.27      702.09     10.00 o
   1  -6   7       38.96       33.00      1.04 o
   2  -6   7       27.20       26.32      1.36 o
   3  -6   7      117.65      120.25      2.20 o
   4  -6   7        1.27       -0.17      0.63 o
   5  -6   7        0.97        0.87      0.55 o
   6  -6   7        5.90        5.47      0.86 o
   7  -6   7        8.51        9.95      1.45 o
   8  -6   7        0.07        1.13      1.61 o
   9  -6   7        1.13        2.07      0.79 o
  10  -6   7        3.78        3.33      0.98 o
 -10  -5   7        1.25        0.61      0.69 o
  -9  -5   7        5.03        4.96      0.79 o
  -8  -5   7        5.26        8.50      0.59 o
  -7  -5   7       13.35       14.00      0.69 o
  -6  -5   7        0.09        0.08      0.30 o
  -5  -5   7        7.59        6.21      0.61 o
  -4  -5   7        0.05       -0.20      0.20 o
  -3  -5   7        4.30        5.48      0.31 o
  -2  -5   7       41.39       43.01      0.86 o
  -1  -5   7       60.15       54.84      1.05 o
   0  -5   7       19.54       23.38      0.85 o
   1  -5   7      364.83      357.29      5.40 o
   2  -5   7       32.38       30.62      1.12 o
   3  -5   7        8.33        8.29      0.48 o
   4  -5   7       30.11       29.96      0.60 o
   5  -5   7        9.53        8.92      0.74 o
   6  -5   7        4.99        6.05      0.68 o
   7  -5   7       31.88       37.78      1.42 o
   8  -5   7        6.69        6.58      0.72 o
   9  -5   7        1.31        0.68      0.57 o
  10  -5   7        0.02        0.34      0.56 o
 -10  -4   7        3.49        3.05      0.75 o
  -9  -4   7        2.87        3.03      0.82 o
  -8  -4   7        1.01        0.93      0.35 o
  -7  -4   7        2.11        1.02      0.32 o
  -6  -4   7       83.78       80.02      1.30 o
  -5  -4   7        2.29        2.54      0.28 o
  -4  -4   7       28.46       26.60      0.57 o
  -3  -4   7       78.67       77.61      0.89 o
  -2  -4   7        1.23        0.31      0.15 o
  -1  -4   7       38.27       40.86      0.59 o
   0  -4   7      499.77      518.76      4.73 o
   1  -4   7      156.05      149.27      2.22 o
   2  -4   7       81.77       82.78      1.76 o
   3  -4   7      133.39      126.17      1.98 o
   4  -4   7       71.15       69.12      1.31 o
   5  -4   7       81.69       76.97      1.58 o
   6  -4   7       47.07       45.40      1.47 o
   7  -4   7        0.14        0.27      0.40 o
   8  -4   7        3.16        2.95      0.57 o
   9  -4   7       14.80       16.16      1.44 o
  10  -4   7        6.62        6.35      0.79 o
 -10  -3   7        0.66        0.66      0.57 o
  -9  -3   7        5.29        6.65      0.72 o
  -8  -3   7       13.56       12.79      1.02 o
  -7  -3   7        2.92        2.77      0.47 o
  -6  -3   7        1.98        1.28      0.31 o
  -5  -3   7       47.05       42.14      0.86 o
  -4  -3   7        0.56        0.97      0.30 o
  -3  -3   7        0.01        0.25      0.13 o
  -2  -3   7      321.93      334.62      2.82 o
  -1  -3   7       17.41       14.03      0.38 o
   0  -3   7        6.00        6.18      0.28 o
   1  -3   7      127.70      125.87      1.36 o
   2  -3   7      130.12      142.66      1.87 o
   3  -3   7       11.94       13.71      0.74 o
   4  -3   7       95.19       96.91      1.68 o
   5  -3   7       72.95       72.51      1.40 o
   6  -3   7       12.27       12.89      0.69 o
   7  -3   7       53.60       53.25      1.46 o
   8  -3   7        1.70        1.71      0.63 o
   9  -3   7        0.25       -0.41      0.47 o
  10  -3   7        8.07        7.06      0.82 o
 -11  -2   7        0.42        0.55      0.84 o
 -10  -2   7        0.41       -0.52      0.52 o
  -9  -2   7        7.83        8.65      0.91 o
  -8  -2   7        0.19        0.54      0.49 o
  -7  -2   7        8.98       10.12      0.88 o
  -6  -2   7       24.04       24.93      0.68 o
  -5  -2   7       10.21        9.85      0.44 o
  -4  -2   7       29.81       28.05      0.81 o
  -3  -2   7       68.96       71.23      0.94 o
  -2  -2   7       47.07       57.91      0.74 o
  -1  -2   7      832.56      818.95      6.80 o
   0  -2   7      755.03      812.40      6.66 o
   1  -2   7      404.73      412.71      3.83 o
   2  -2   7      513.10      549.58      6.86 o
   3  -2   7      251.12      264.62      3.15 o
   4  -2   7      139.12      146.38      2.30 o
   5  -2   7      124.31      122.46      2.12 o
   6  -2   7        0.42       -0.43      0.48 o
   7  -2   7        0.22        0.02      0.28 o
   8  -2   7       21.71       23.62      1.11 o
   9  -2   7        0.30        0.40      0.47 o
  10  -2   7        0.11       -0.09      0.53 o
 -11  -1   7        0.03       -0.06      0.67 o
 -10  -1   7        1.72        2.33      0.64 o
  -9  -1   7        1.19        1.03      0.53 o
  -8  -1   7        8.13        6.73      0.85 o
  -7  -1   7        4.06        3.50      0.52 o
  -6  -1   7       19.33       18.98      0.58 o
  -5  -1   7       62.78       54.38      0.90 o
  -4  -1   7        4.78        4.89      0.31 o
  -3  -1   7       33.90       26.47      0.56 o
  -2  -1   7        3.73        2.21      0.20 o
  -1  -1   7       14.68       18.17      0.38 o
   0  -1   7       70.57       74.02      1.01 o
   1  -1   7      181.17      190.42      2.09 o
   2  -1   7      799.03      846.26      8.05 o
   3  -1   7       74.51       77.44      1.67 o
   4  -1   7        0.08        0.21      0.28 o
   5  -1   7        6.22        8.12      0.55 o
   6  -1   7        8.96        8.27      0.58 o
   7  -1   7       16.81       15.10      0.68 o
   8  -1   7        0.74        0.93      0.36 o
   9  -1   7        5.30        6.38      0.62 o
  10  -1   7        4.22        4.38      0.80 o
  11  -1   7        0.34        0.32      1.06 o
 -11   0   7        4.46        4.65      0.87 o
 -10   0   7        3.31        2.31      0.63 o
  -9   0   7        1.26        0.48      0.40 o
  -8   0   7        0.14       -0.32      0.32 o
  -7   0   7        5.13        6.94      0.61 o
  -6   0   7      260.26      246.42      3.18 o
  -5   0   7       26.59       26.70      0.70 o
  -4   0   7      328.33      315.52      3.10 o
  -3   0   7      341.09      346.85      3.92 o
  -2   0   7      209.07      201.97      1.94 o
  -1   0   7      149.91      148.25      1.59 o
   0   0   7       54.19       59.32      0.77 o
   1   0   7       78.71       79.01      2.30 o
   2   0   7      135.07      141.34      1.56 o
   3   0   7        3.49        5.65      0.31 o
   4   0   7       57.51       62.51      1.78 o
   5   0   7        2.28        2.17      0.37 o
   6   0   7       11.48        8.36      0.60 o
   7   0   7        6.98        7.87      0.58 o
   8   0   7       18.20       19.86      1.26 o
   9   0   7        0.15        0.44      0.39 o
  10   0   7        0.07        0.35      0.52 o
 -11   1   7        0.13       -0.20      0.63 o
 -10   1   7        6.22        8.11      0.71 o
  -9   1   7       15.16       15.59      0.91 o
  -8   1   7        0.02       -0.02      0.33 o
  -7   1   7       28.63       29.30      1.15 o
  -6   1   7       51.91       49.33      1.07 o
  -5   1   7      363.60      352.97      4.18 o
  -4   1   7      159.87      149.77      1.68 o
  -3   1   7      342.96      336.21      3.23 o
  -2   1   7       50.59       50.72      0.78 o
  -1   1   7        0.02        0.10      0.11 o
   0   1   7        3.66        5.62      0.24 o
   1   1   7      150.25      154.57      1.58 o
   2   1   7      116.24      117.41      1.53 o
   3   1   7      126.36      118.19      1.41 o
   4   1   7       12.92       14.00      0.83 o
   5   1   7       16.05       15.90      1.32 o
   6   1   7        0.36        0.52      0.34 o
   7   1   7        2.03        1.79      0.43 o
   8   1   7        8.37        8.35      0.65 o
   9   1   7       18.22       18.75      0.90 o
  10   1   7        1.30        1.14      0.83 o
 -11   2   7        0.20       -0.14      0.52 o
 -10   2   7        0.02        0.01      0.40 o
  -9   2   7        7.19        8.30      0.70 o
  -8   2   7       15.76       15.77      0.86 o
  -7   2   7        0.22        0.40      0.33 o
  -6   2   7       21.95       24.43      0.88 o
  -5   2   7       64.53       60.09      1.14 o
  -4   2   7       52.89       54.51      1.05 o
  -3   2   7        0.07        0.03      0.13 o
  -2   2   7       41.56       42.74      1.09 o
  -1   2   7       95.51       95.49      1.53 o
   0   2   7        6.22        5.46      0.26 o
   1   2   7       13.98       13.09      0.39 o
   2   2   7        3.07        2.69      0.25 o
   3   2   7        6.59        6.49      0.39 o
   4   2   7        0.43        1.30      0.29 o
   5   2   7        8.85       10.89      0.54 o
   6   2   7       10.21        8.85      0.84 o
   7   2   7        0.25        0.41      0.50 o
   8   2   7        0.48        0.18      0.54 o
   9   2   7        6.27        6.71      0.92 o
  10   2   7        5.23        5.24      0.69 o
 -10   3   7        0.02        0.03      0.35 o
  -9   3   7        0.81        0.54      0.38 o
  -8   3   7       32.79       33.82      1.09 o
  -7   3   7       46.19       45.39      1.22 o
  -6   3   7        2.21        2.11      0.38 o
  -5   3   7        8.69        7.91      0.46 o
  -4   3   7       41.67       44.03      1.06 o
  -3   3   7        1.01        1.99      0.20 o
  -2   3   7        2.08        1.28      0.17 o
  -1   3   7       73.43       74.88      1.18 o
   0   3   7       22.44       19.67      0.47 o
   1   3   7       21.14       18.75      0.46 o
   2   3   7      134.33      127.33      1.64 o
   3   3   7      108.68      113.72      1.69 o
   4   3   7       45.50       46.26      1.02 o
   5   3   7       74.66       79.63      1.41 o
   6   3   7        0.20       -0.26      0.26 o
   7   3   7        0.00       -0.51      0.51 o
   8   3   7        1.15        0.62      0.62 o
   9   3   7        2.72        3.47      0.77 o
  10   3   7        0.25        1.00      1.14 o
 -10   4   7        5.42        5.07      0.80 o
  -9   4   7        2.12        1.67      0.49 o
  -8   4   7        5.22        5.84      0.55 o
  -7   4   7        6.16        5.75      0.54 o
  -6   4   7       12.86       16.07      0.75 o
  -5   4   7       10.73       11.59      0.52 o
  -4   4   7       22.73       16.90      0.60 o
  -3   4   7       78.56       61.75      1.38 o
  -2   4   7       65.77       56.47      0.91 o
  -1   4   7        5.26        7.58      0.34 o
   0   4   7      153.45      150.11      1.69 o
   1   4   7       21.94       22.79      0.69 o
   2   4   7        0.48        0.21      0.23 o
   3   4   7       23.57       26.03      1.15 o
   4   4   7       44.01       43.08      1.12 o
   5   4   7        1.52        1.21      0.39 o
   6   4   7       19.13       19.24      0.85 o
   7   4   7        0.50       -0.50      0.50 o
   8   4   7        4.21        4.83      1.34 o
   9   4   7        0.01        1.45      0.69 o
 -10   5   7        0.31        1.03      0.87 o
  -9   5   7        5.50        5.64      0.77 o
  -8   5   7       13.96       14.68      1.11 o
  -7   5   7       42.47       38.47      1.11 o
  -6   5   7       26.35       22.38      0.84 o
  -5   5   7        1.23        2.38      0.26 o
  -4   5   7      149.23      130.41      1.88 o
  -3   5   7       48.30       42.47      0.91 o
  -2   5   7       19.83       15.16      0.88 o
  -1   5   7      176.30      173.09      1.90 o
   0   5   7       51.51       50.52      0.84 o
   1   5   7       94.16       88.83      1.21 o
   2   5   7       15.32       15.60      0.58 o
   3   5   7        4.64        4.53      0.42 o
   4   5   7        0.00       -0.33      0.33 o
   5   5   7        5.90        4.63      0.58 o
   6   5   7        5.81        5.29      0.62 o
   7   5   7        1.00        1.16      0.42 o
   8   5   7        0.11       -0.40      1.67 o
   9   5   7        1.15        1.02      1.00 o
  -9   6   7        2.65        2.86      0.80 o
  -8   6   7        1.11        0.72      0.54 o
  -7   6   7       22.30       24.86      1.29 o
  -6   6   7       39.49       35.41      1.05 o
  -5   6   7        2.19        1.94      0.36 o
  -4   6   7       12.91       15.08      0.60 o
  -3   6   7       27.55       24.98      0.78 o
  -2   6   7        0.38        0.50      0.26 o
  -1   6   7      123.78      120.99      1.71 o
   0   6   7       40.85       40.05      0.83 o
   1   6   7        0.25       -0.29      0.29 o
   2   6   7       89.42       87.04      1.60 o
   3   6   7        3.93        3.64      0.46 o
   4   6   7       30.45       27.65      1.12 o
   5   6   7        0.02       -0.77      0.77 o
   6   6   7       24.24       23.95      1.40 o
   7   6   7        1.16        1.09      0.65 o
   8   6   7        0.00        0.54      0.72 o
  -9   7   7        1.20        2.04      0.86 o
  -8   7   7        4.84        2.81      1.17 o
  -7   7   7        0.10        0.40      0.51 o
  -6   7   7       12.39       12.59      1.03 o
  -5   7   7       18.24       16.95      0.91 o
  -4   7   7        0.04        0.12      0.32 o
  -3   7   7       43.44       42.89      1.19 o
  -2   7   7       12.14       11.89      0.64 o
  -1   7   7        3.96        4.56      0.45 o
   0   7   7       60.30       58.57      1.17 o
   1   7   7        1.35        1.71      0.30 o
   2   7   7        0.30        0.11      0.31 o
   3   7   7        7.20        5.79      0.56 o
   4   7   7       37.29       35.59      1.16 o
   5   7   7        9.04        9.06      1.09 o
   6   7   7       10.18        9.29      0.85 o
   7   7   7        5.59        5.55      1.06 o
   8   7   7        2.76        1.91      0.87 o
  -8   8   7        0.27       -0.10      0.57 o
  -7   8   7       15.82       16.27      1.34 o
  -6   8   7        3.92        3.86      0.50 o
  -5   8   7        0.33        0.41      0.40 o
  -4   8   7       53.56       58.97      1.92 o
  -3   8   7        2.10        2.48      0.54 o
  -2   8   7       67.67       70.60      1.47 o
  -1   8   7       97.55      105.81      2.31 o
   0   8   7        0.02       -0.29      0.29 o
   1   8   7        6.70        8.66      0.52 o
   2   8   7       19.54       21.69      0.80 o
   3   8   7       17.35       17.46      0.87 o
   4   8   7       10.22        8.00      0.68 o
   5   8   7        0.29        0.05      0.53 o
   6   8   7       19.73       19.92      1.84 o
   7   8   7        0.31        0.19      0.59 o
  -7   9   7        0.22        0.34      0.66 o
  -6   9   7        5.65        5.73      1.20 o
  -5   9   7        0.00        0.21      0.38 o
  -4   9   7       30.14       33.92      2.36 o
  -3   9   7        5.11        4.69      0.62 o
  -2   9   7       54.79       57.58      1.45 o
  -1   9   7        5.81        5.24      0.53 o
   0   9   7        9.49       10.65      0.71 o
   1   9   7        0.43        0.09      0.49 o
   2   9   7        1.87        2.75      0.41 o
   3   9   7        0.17       -0.34      0.34 o
   4   9   7        1.62        1.46      0.49 o
   5   9   7        0.28       -0.29      0.64 o
   6   9   7        0.62       -0.04      0.60 o
  -6  10   7        0.55        0.44      0.75 o
  -5  10   7        2.94        2.45      0.49 o
  -4  10   7        0.37        0.27      0.41 o
  -3  10   7        9.19        8.75      1.20 o
  -2  10   7        3.08        3.25      0.69 o
  -1  10   7        0.07       -0.05      0.33 o
   0  10   7        0.12        0.36      0.43 o
   1  10   7        5.61        3.74      1.19 o
   2  10   7       17.00       19.53      1.49 o
   3  10   7        8.78        9.96      0.79 o
   4  10   7        0.32        0.96      0.61 o
  -4  11   7        6.47        7.88      0.84 o
  -3  11   7        0.66        0.51      0.55 o
  -2  11   7        1.75        2.70      0.71 o
  -1  11   7        7.88        9.30      1.07 o
   0  11   7        3.24        3.51      1.15 o
   1  11   7        1.58        0.54      1.03 o
   2  11   7        0.01        0.73      1.05 o
   3  11   7        7.71        8.38      1.17 o
  -1 -13   8        1.42       -0.08      0.56 o
   0 -13   8        0.19       -0.19      0.50 o
   1 -13   8        5.38        5.32      0.67 o
   2 -13   8        4.07        2.60      1.43 o
   3 -13   8        1.25        1.10      0.72 o
  -4 -12   8        2.36        2.28      1.14 o
  -3 -12   8        1.15        1.04      0.96 o
  -2 -12   8        0.61        0.40      0.60 o
  -1 -12   8        0.00       -0.32      0.32 o
   0 -12   8        0.35       -0.15      0.46 o
   1 -12   8        0.12       -0.16      0.38 o
   2 -12   8        0.51        0.23      0.57 o
   3 -12   8        0.07       -0.57      0.64 o
   4 -12   8        0.18        0.53      0.56 o
   5 -12   8        0.35       -0.17      0.56 o
  -5 -11   8        1.42        2.08      1.12 o
  -4 -11   8        4.91        3.91      1.19 o
  -3 -11   8        6.73        7.49      1.44 o
  -2 -11   8        0.61        0.47      0.42 o
  -1 -11   8        2.58        1.26      0.41 o
   0 -11   8        5.95        7.52      0.73 o
   1 -11   8        5.75        5.50      0.63 o
   2 -11   8       21.60       22.70      0.88 o
   3 -11   8        0.02       -0.49      0.49 o
   4 -11   8        6.70        8.23      0.95 o
   5 -11   8        9.22        6.93      1.66 o
   6 -11   8        0.50        1.02      1.11 o
  -6 -10   8        0.53        0.20      0.68 o
  -5 -10   8        0.70        0.04      0.53 o
  -4 -10   8        0.04       -0.44      0.44 o
  -3 -10   8        5.55        6.08      1.25 o
  -2 -10   8        0.50        0.21      0.38 o
  -1 -10   8       12.31       11.51      0.68 o
   0 -10   8       25.20       27.13      0.90 o
   1 -10   8        8.94        9.40      1.30 o
   2 -10   8       34.07       35.66      1.11 o
   3 -10   8       33.46       33.51      2.71 o
   4 -10   8        0.72       -0.03      0.95 o
   5 -10   8        8.58       10.11      1.90 o
   6 -10   8        2.39        2.42      1.18 o
   7 -10   8        1.41        2.52      1.28 o
  -7  -9   8        1.75        0.13      1.37 o
  -6  -9   8       14.98       17.12      1.27 o
  -5  -9   8       16.55       17.29      1.04 o
  -4  -9   8        5.33        5.00      0.78 o
  -3  -9   8       29.25       29.47      1.51 o
  -2  -9   8        0.14        0.99      0.60 o
  -1  -9   8        9.34        9.92      0.80 o
   0  -9   8       17.40       16.49      0.93 o
   1  -9   8       29.40       29.86      1.06 o
   2  -9   8        0.11        0.54      0.42 o
   3  -9   8       27.54       28.93      2.35 o
   4  -9   8        0.02       -0.11      0.75 o
   5  -9   8        3.05        3.76      1.25 o
   6  -9   8        1.16        0.00      0.90 o
   7  -9   8        0.31        0.48      0.88 o
   8  -9   8        0.07        1.63      1.15 o
  -8  -8   8        2.97        2.31      0.76 o
  -7  -8   8        6.88        5.18      0.86 o
  -6  -8   8        6.77        5.91      0.86 o
  -5  -8   8       17.83       23.23      3.66 o
  -4  -8   8       15.10       16.22      1.38 o
  -3  -8   8       13.99       16.08      0.76 o
  -2  -8   8        3.02        2.26      0.45 o
  -1  -8   8        8.06        6.52      1.32 o
   0  -8   8        0.27        0.23      0.32 o
   1  -8   8       56.19       58.50      1.24 o
   2  -8   8       75.76       77.23      3.12 o
   3  -8   8        0.37        0.75      0.32 o
   4  -8   8       16.67       17.28      2.13 o
   5  -8   8       21.44       18.83      2.29 o
   6  -8   8        0.94       -0.65      0.75 o
   7  -8   8        2.16        2.65      1.12 o
   8  -8   8        1.35        2.50      1.17 o
   9  -8   8        0.90        1.02      1.22 o
  -9  -7   8        2.01        0.34      0.56 o
  -8  -7   8        2.27        3.09      0.61 o
  -7  -7   8       10.50       11.79      1.03 o
  -6  -7   8        3.24        4.36      0.59 o
  -5  -7   8        2.45        1.05      0.91 o
  -4  -7   8        0.50        1.01      0.56 o
  -3  -7   8       40.12       47.31      0.97 o
  -2  -7   8      103.55      103.77      1.74 o
  -1  -7   8       22.76       22.70      0.91 o
   0  -7   8       10.98       11.77      0.76 o
   1  -7   8        0.16        0.61      0.34 o
   2  -7   8       49.21       46.17      1.28 o
   3  -7   8        5.12        4.74      0.53 o
   4  -7   8       87.44       86.27      2.64 o
   5  -7   8       71.40       67.22      2.34 o
   6  -7   8        5.32        6.28      0.98 o
   7  -7   8        3.11        1.39      1.48 o
   8  -7   8        1.96        1.61      0.82 o
   9  -7   8        4.65        4.07      1.01 o
  -9  -6   8       15.97       17.13      1.72 o
  -8  -6   8        7.56        6.90      0.88 o
  -7  -6   8        1.14        0.52      0.43 o
  -6  -6   8       11.63       13.20      0.74 o
  -5  -6   8       19.87       20.18      0.78 o
  -4  -6   8        0.14        0.13      0.27 o
  -3  -6   8       40.53       30.59      1.31 o
  -2  -6   8      168.15      164.23      2.04 o
  -1  -6   8        2.24        1.31      0.30 o
   0  -6   8      112.31      110.96      2.24 o
   1  -6   8      160.62      155.77      2.84 o
   2  -6   8      355.72      353.81      5.46 o
   3  -6   8       49.43       49.73      1.30 o
   4  -6   8      228.29      237.98      3.81 o
   5  -6   8       51.43       57.19      2.14 o
   6  -6   8        6.31        7.34      1.02 o
   7  -6   8       26.00       26.40      1.93 o
   8  -6   8        2.83        3.06      0.88 o
   9  -6   8        2.57        2.41      0.89 o
  10  -6   8        2.92        4.50      1.54 o
  -9  -5   8        6.29        6.40      0.99 o
  -8  -5   8       10.36       14.60      0.73 o
  -7  -5   8       21.49       20.91      1.06 o
  -6  -5   8        0.09        0.46      0.32 o
  -5  -5   8       23.09       20.03      0.95 o
  -4  -5   8       18.10       17.57      0.64 o
  -3  -5   8       61.42       47.54      0.82 o
  -2  -5   8       64.74       60.21      0.95 o
  -1  -5   8       30.24       32.87      0.75 o
   0  -5   8       54.51       55.87      1.02 o
   1  -5   8       15.42       18.12      0.81 o
   2  -5   8       37.41       35.49      1.26 o
   3  -5   8      157.87      159.67      2.84 o
   4  -5   8        0.28        0.10      0.25 o
   5  -5   8       63.04       66.79      1.78 o
   6  -5   8        0.08        0.38      0.58 o
   7  -5   8       20.64       22.64      2.54 o
   8  -5   8        0.07        0.47      0.56 o
   9  -5   8        7.75        8.09      1.34 o
  10  -5   8        0.37        0.56      0.80 o
 -10  -4   8        5.16        4.76      0.96 o
  -9  -4   8        0.82        0.30      0.61 o
  -8  -4   8        2.52        2.47      0.39 o
  -7  -4   8        0.58       -0.06      0.29 o
  -6  -4   8       12.31       14.27      0.66 o
  -5  -4   8       34.32       28.61      0.97 o
  -4  -4   8        6.34        6.31      0.40 o
  -3  -4   8       14.64        9.60      0.38 o
  -2  -4   8        9.47       12.32      0.39 o
  -1  -4   8       63.17       65.81      0.84 o
   0  -4   8      153.64      152.85      1.80 o
   1  -4   8       75.89       74.10      1.40 o
   2  -4   8       43.90       47.10      1.09 o
   3  -4   8       29.62       29.72      0.89 o
   4  -4   8       44.64       40.58      1.13 o
   5  -4   8       19.35       21.45      0.76 o
   6  -4   8       24.73       25.11      1.48 o
   7  -4   8        3.37        3.73      0.66 o
   8  -4   8       21.98       25.07      2.04 o
   9  -4   8        0.75        0.73      0.60 o
  10  -4   8        1.52        1.76      1.69 o
 -10  -3   8        0.58       -0.13      0.58 o
  -9  -3   8        1.23        1.56      0.60 o
  -8  -3   8       13.61       15.51      1.14 o
  -7  -3   8        1.74        1.62      0.35 o
  -6  -3   8        0.02       -0.03      0.24 o
  -5  -3   8       10.34       11.51      0.54 o
  -4  -3   8        6.90        4.01      0.34 o
  -3  -3   8       28.29       27.02      0.62 o
  -2  -3   8      233.11      231.02      2.10 o
  -1  -3   8      170.12      182.08      1.93 o
   0  -3   8        3.57        6.89      0.32 o
   1  -3   8      629.34      664.38      7.18 o
   2  -3   8        9.14        7.58      0.82 o
   3  -3   8        1.13        0.86      0.58 o
   4  -3   8        6.38        6.62      0.49 o
   5  -3   8        0.01       -0.24      0.27 o
   6  -3   8        0.80        0.95      0.31 o
   7  -3   8       10.89       13.03      0.68 o
   8  -3   8        9.41        7.59      0.87 o
   9  -3   8        0.62        0.47      0.58 o
  10  -3   8        0.00        0.82      0.85 o
 -10  -2   8        4.11        3.39      0.78 o
  -9  -2   8        5.31        4.90      0.80 o
  -8  -2   8        0.13       -0.45      0.45 o
  -7  -2   8        3.79        3.62      0.60 o
  -6  -2   8        4.77        5.90      0.38 o
  -5  -2   8        7.69        7.02      0.40 o
  -4  -2   8        7.25        7.37      0.39 o
  -3  -2   8       55.53       54.47      0.83 o
  -2  -2   8        5.46        3.89      0.25 o
  -1  -2   8      188.80      186.45      1.87 o
   0  -2   8      131.10      132.95      1.48 o
   1  -2   8      211.62      222.21      2.27 o
   2  -2   8       28.67       28.27      0.87 o
   3  -2   8        7.98        8.24      0.55 o
   4  -2   8       28.48       28.09      1.02 o
   5  -2   8       23.58       23.80      0.82 o
   6  -2   8       41.06       40.76      1.11 o
   7  -2   8       15.52       17.02      0.91 o
   8  -2   8        8.48        9.27      0.60 o
   9  -2   8        6.28        6.04      0.83 o
  10  -2   8        0.57        1.28      0.68 o
 -10  -1   8        0.02        0.56      0.58 o
  -9  -1   8        1.58        1.81      0.63 o
  -8  -1   8       10.07       11.48      0.82 o
  -7  -1   8        0.31       -0.09      0.34 o
  -6  -1   8        0.01        0.11      0.21 o
  -5  -1   8      145.30      148.80      1.83 o
  -4  -1   8       87.63       82.06      1.16 o
  -3  -1   8      806.46      785.16      7.04 o
  -2  -1   8      104.51      105.02      1.21 o
  -1  -1   8      232.28      207.80      2.00 o
   0  -1   8      193.64      189.65      2.17 o
   1  -1   8      153.85      162.82      1.89 o
   2  -1   8        0.44        1.23      0.23 o
   3  -1   8       48.17       50.15      1.20 o
   4  -1   8       94.21       98.77      1.82 o
   5  -1   8        5.07        6.20      0.53 o
   6  -1   8        4.40        5.30      0.54 o
   7  -1   8       20.58       21.68      1.60 o
   8  -1   8        0.32        0.20      0.39 o
   9  -1   8        0.05       -0.35      0.35 o
  10  -1   8        5.19        5.31      1.04 o
 -10   0   8        1.68        1.07      0.59 o
  -9   0   8        0.09       -0.24      0.40 o
  -8   0   8        0.75        0.11      0.38 o
  -7   0   8        0.22       -0.31      0.31 o
  -6   0   8       30.13       27.17      0.84 o
  -5   0   8       82.58       79.95      1.24 o
  -4   0   8       30.37       26.08      0.61 o
  -3   0   8      396.65      370.10      3.58 o
  -2   0   8       50.57       58.27      0.83 o
  -1   0   8      179.73      175.53      1.67 o
   0   0   8        0.42        0.29      0.15 o
   1   0   8        0.53        1.04      0.34 o
   2   0   8       16.99       19.36      0.50 o
   3   0   8        0.23       -0.01      0.18 o
   4   0   8       10.61       11.77      0.74 o
   5   0   8       47.52       48.03      1.27 o
   6   0   8        0.16       -0.34      0.34 o
   7   0   8        4.26        5.21      0.58 o
   8   0   8       27.93       29.14      1.09 o
   9   0   8        0.22        0.40      0.42 o
  10   0   8        0.08       -0.02      0.47 o
 -10   1   8        2.38        3.49      0.70 o
  -9   1   8       25.81       26.69      1.13 o
  -8   1   8        0.92        0.84      0.41 o
  -7   1   8       12.19       12.90      0.79 o
  -6   1   8        6.06        7.19      0.50 o
  -5   1   8        0.66        0.81      0.31 o
  -4   1   8       50.41       48.25      0.96 o
  -3   1   8        3.54        3.46      0.26 o
  -2   1   8       19.47       21.19      0.51 o
  -1   1   8       18.61       19.13      0.42 o
   0   1   8       46.01       46.17      0.66 o
   1   1   8       12.25       11.71      0.54 o
   2   1   8       93.62       94.30      1.23 o
   3   1   8        1.08        0.95      0.24 o
   4   1   8       46.15       44.93      0.91 o
   5   1   8        0.00        0.47      0.34 o
   6   1   8       64.35       65.44      1.55 o
   7   1   8        9.24        7.07      0.67 o
   8   1   8        3.27        3.40      0.56 o
   9   1   8       16.78       15.65      1.04 o
  10   1   8        0.13       -0.36      0.53 o
 -10   2   8        1.65        1.37      0.52 o
  -9   2   8        6.94        6.75      0.65 o
  -8   2   8       34.96       36.24      1.74 o
  -7   2   8        0.51        0.21      0.34 o
  -6   2   8       15.29       14.18      0.63 o
  -5   2   8       39.77       39.44      0.94 o
  -4   2   8        0.33        0.64      0.18 o
  -3   2   8        0.25        0.07      0.19 o
  -2   2   8       10.19        9.32      0.38 o
  -1   2   8       19.44       20.60      0.47 o
   0   2   8        5.17        5.33      0.27 o
   1   2   8       14.06       13.17      0.45 o
   2   2   8      211.10      222.24      2.37 o
   3   2   8       25.07       26.00      0.68 o
   4   2   8      132.62      133.05      1.78 o
   5   2   8        0.01        0.80      0.27 o
   6   2   8       18.25       16.04      0.90 o
   7   2   8       31.77       31.39      1.17 o
   8   2   8        0.01        0.59      0.48 o
   9   2   8        2.54        2.60      0.60 o
  10   2   8        2.07        1.03      0.68 o
 -10   3   8        4.29        3.64      0.58 o
  -9   3   8        0.08        0.33      0.41 o
  -8   3   8        6.99        6.56      0.63 o
  -7   3   8       24.42       25.42      0.98 o
  -6   3   8        0.95        0.56      0.25 o
  -5   3   8        1.08        0.27      0.25 o
  -4   3   8       20.42       21.43      0.68 o
  -3   3   8        8.67        6.59      0.35 o
  -2   3   8        0.55        0.00      0.16 o
  -1   3   8       38.49       32.62      0.60 o
   0   3   8        2.68        3.76      0.26 o
   1   3   8        0.74        0.41      0.18 o
   2   3   8       11.65       12.37      0.49 o
   3   3   8       63.82       64.28      1.38 o
   4   3   8        7.48        7.64      0.52 o
   5   3   8      101.21      102.69      1.69 o
   6   3   8       72.39       76.37      2.13 o
   7   3   8        1.92        1.77      0.65 o
   8   3   8        0.25       -0.33      1.06 o
   9   3   8        0.26        0.37      0.53 o
 -10   4   8        2.23        1.65      0.94 o
  -9   4   8        3.58        4.10      0.72 o
  -8   4   8        5.42        4.67      0.55 o
  -7   4   8       14.21       14.61      0.83 o
  -6   4   8       53.53       52.87      1.35 o
  -5   4   8        0.36        0.17      0.23 o
  -4   4   8        1.01        0.43      0.24 o
  -3   4   8       62.69       53.25      1.08 o
  -2   4   8       77.98       92.74      1.22 o
  -1   4   8      302.99      273.15      2.77 o
   0   4   8       92.30       92.53      1.23 o
   1   4   8       14.55       14.44      0.53 o
   2   4   8        0.87        0.57      0.28 o
   3   4   8       53.36       56.23      1.15 o
   4   4   8        6.35        5.94      0.50 o
   5   4   8        0.41       -0.09      0.33 o
   6   4   8       50.15       54.84      1.20 o
   7   4   8        3.69        1.90      0.71 o
   8   4   8        0.59       -0.19      0.65 o
   9   4   8        0.03       -0.15      1.13 o
  -9   5   8        2.83        2.37      0.42 o
  -8   5   8       10.74       10.66      0.73 o
  -7   5   8       25.78       26.38      1.01 o
  -6   5   8        0.00       -0.30      0.30 o
  -5   5   8        2.38        3.59      0.36 o
  -4   5   8        2.88        1.28      0.30 o
  -3   5   8        2.56        1.66      0.36 o
  -2   5   8       33.02       25.68      0.61 o
  -1   5   8      106.86      117.43      1.47 o
   0   5   8       17.55       19.32      0.56 o
   1   5   8       55.56       58.89      1.05 o
   2   5   8       22.78       22.74      0.69 o
   3   5   8        4.99        4.17      0.43 o
   4   5   8        2.57        2.10      0.49 o
   5   5   8        0.34        0.38      0.61 o
   6   5   8        3.07        2.00      0.74 o
   7   5   8        5.95        7.21      1.28 o
   8   5   8        6.97        7.40      1.32 o
  -9   6   8       16.66       18.49      1.86 o
  -8   6   8       16.24       18.25      0.90 o
  -7   6   8       34.30       38.93      1.80 o
  -6   6   8       44.27       43.13      2.09 o
  -5   6   8       11.49       10.94      1.02 o
  -4   6   8        3.01        3.48      0.40 o
  -3   6   8       11.75       13.00      0.68 o
  -2   6   8        5.73        4.70      0.46 o
  -1   6   8        1.25        1.29      0.27 o
   0   6   8       71.99       74.44      1.22 o
   1   6   8        3.25        3.91      0.41 o
   2   6   8       30.36       30.06      1.01 o
   3   6   8        0.87        1.52      1.09 o
   4   6   8        2.71        2.60      0.64 o
   5   6   8        0.44       -0.10      0.52 o
   6   6   8       12.04       10.89      1.15 o
   7   6   8        0.21        0.24      0.44 o
   8   6   8        8.70        8.41      1.30 o
  -8   7   8        3.27        2.36      0.78 o
  -7   7   8        3.01        4.10      0.95 o
  -6   7   8        4.81        5.22      0.62 o
  -5   7   8       40.65       47.72      1.47 o
  -4   7   8        0.44        0.16      0.37 o
  -3   7   8       43.10       42.41      1.10 o
  -2   7   8        8.30        8.29      0.59 o
  -1   7   8        3.06        3.76      0.45 o
   0   7   8        4.45        4.53      0.39 o
   1   7   8       12.39       12.65      0.63 o
   2   7   8       19.93       20.40      0.79 o
   3   7   8       25.16       22.25      1.05 o
   4   7   8        1.67        1.10      0.56 o
   5   7   8        1.36        0.71      0.83 o
   6   7   8       34.40       37.43      1.41 o
   7   7   8        0.12        0.61      0.57 o
  -7   8   8        6.07        6.31      1.62 o
  -6   8   8        0.51        0.32      0.56 o
  -5   8   8        1.63        1.47      0.46 o
  -4   8   8       13.85       14.61      1.10 o
  -3   8   8        6.22        6.69      0.54 o
  -2   8   8        0.00       -0.12      0.32 o
  -1   8   8        4.40        4.12      0.50 o
   0   8   8       16.68       17.20      0.86 o
   1   8   8        9.37        9.78      0.56 o
   2   8   8        1.10        2.09      0.41 o
   3   8   8       14.70       15.65      0.85 o
   4   8   8        0.51       -0.12      0.42 o
   5   8   8        0.77        0.38      0.55 o
   6   8   8        0.01       -0.68      0.68 o
  -6   9   8        7.82        8.98      0.71 o
  -5   9   8        0.02       -0.12      0.40 o
  -4   9   8        0.19        0.32      0.43 o
  -3   9   8       15.85       16.88      0.70 o
  -2   9   8       16.57       18.61      0.84 o
  -1   9   8        3.93        4.15      0.52 o
   0   9   8       86.39       89.16      2.16 o
   1   9   8       27.62       27.55      1.23 o
   2   9   8        0.00        0.63      0.36 o
   3   9   8        7.60        9.24      0.71 o
   4   9   8        3.99        3.76      0.66 o
   5   9   8        0.79        0.60      0.93 o
  -5  10   8        0.73        0.46      0.47 o
  -4  10   8        0.01       -0.38      0.43 o
  -3  10   8        0.09       -0.20      0.44 o
  -2  10   8        7.59        7.83      1.32 o
  -1  10   8        3.49        3.51      1.15 o
   0  10   8        1.57        0.50      0.69 o
   1  10   8        6.15        4.26      1.26 o
   2  10   8       13.49       12.17      1.29 o
   3  10   8        1.63        3.09      0.86 o
  -2  11   8        0.24        1.08      0.66 o
  -1  11   8        8.98        9.21      1.10 o
   0  11   8        5.76        3.87      1.19 o
   1  11   8        0.08       -0.28      0.89 o
  -3 -12   9        1.51        0.73      0.94 o
  -2 -12   9        0.02       -0.23      0.74 o
  -1 -12   9        0.73       -0.12      0.56 o
   0 -12   9        8.13        8.95      1.38 o
   1 -12   9        0.24       -0.32      0.48 o
   2 -12   9        1.15        1.12      0.70 o
   3 -12   9        8.11        7.53      1.05 o
   4 -12   9        0.07        0.21      0.63 o
  -5 -11   9        0.05        0.12      0.76 o
  -4 -11   9        3.19        3.26      1.20 o
  -3 -11   9        1.00        2.24      1.03 o
  -2 -11   9        0.02       -0.72      0.72 o
  -1 -11   9        1.85        3.03      0.44 o
   0 -11   9        0.88        0.35      0.44 o
   1 -11   9        6.44        6.35      0.67 o
   2 -11   9        0.01       -0.32      0.32 o
   3 -11   9        5.02        6.33      1.04 o
   4 -11   9        3.49        2.46      1.28 o
   5 -11   9        0.16        1.23      1.06 o
   6 -11   9        0.83        2.77      1.40 o
  -6 -10   9        1.62        0.79      0.72 o
  -5 -10   9        3.17        4.26      0.70 o
  -4 -10   9        3.39        2.82      0.83 o
  -3 -10   9        0.49        0.55      0.90 o
  -2 -10   9        8.48        7.92      0.96 o
  -1 -10   9        3.37        3.37      0.46 o
   0 -10   9        0.49        0.20      0.29 o
   1 -10   9        2.12        2.43      0.49 o
   2 -10   9        6.44        5.61      0.68 o
   3 -10   9        3.64        2.33      1.22 o
   4 -10   9       11.73       12.10      2.06 o
   5 -10   9        6.27        5.51      1.47 o
   6 -10   9        2.76        2.50      1.28 o
   7 -10   9        0.33       -0.76      0.76 o
  -7  -9   9        0.00       -0.40      0.70 o
  -6  -9   9        0.00       -0.25      1.43 o
  -5  -9   9        0.02       -0.01      0.63 o
  -4  -9   9        2.19        2.25      0.55 o
  -3  -9   9        4.18        3.06      0.62 o
  -2  -9   9        4.48        3.46      0.60 o
  -1  -9   9       12.00       12.75      0.89 o
   0  -9   9       23.26       22.32      0.78 o
   1  -9   9       46.03       47.39      1.75 o
   2  -9   9        3.72        3.25      0.60 o
   3  -9   9       18.00       18.85      1.56 o
   4  -9   9        6.02        6.58      1.49 o
   5  -9   9        6.52        6.28      1.55 o
   6  -9   9        0.68       -0.29      0.86 o
   7  -9   9        0.51       -0.64      0.90 o
   8  -9   9        1.52       -0.16      1.05 o
  -8  -8   9        1.38        2.01      0.78 o
  -7  -8   9        3.96        1.97      0.76 o
  -6  -8   9        5.96        6.07      0.89 o
  -5  -8   9        0.14       -0.20      0.58 o
  -4  -8   9        3.86        5.36      1.05 o
  -3  -8   9       18.33       18.86      1.00 o
  -2  -8   9       53.84       51.34      1.54 o
  -1  -8   9        3.64        3.51      0.53 o
   0  -8   9       12.14       10.01      0.96 o
   1  -8   9        3.67        3.68      0.38 o
   2  -8   9        2.31        1.47      0.84 o
   3  -8   9       10.04        8.90      1.90 o
   4  -8   9        1.12        1.14      0.89 o
   5  -8   9       12.06       12.19      1.95 o
   6  -8   9        0.92        1.40      1.11 o
   7  -8   9       14.14       12.58      2.05 o
   8  -8   9        0.64        1.07      1.13 o
  -8  -7   9        1.06        1.21      0.60 o
  -7  -7   9        0.37       -0.39      0.61 o
  -6  -7   9        5.24        6.33      1.67 o
  -5  -7   9        8.37       10.26      0.96 o
  -4  -7   9        1.93        2.58      0.51 o
  -3  -7   9       14.06       16.18      0.71 o
  -2  -7   9        2.20        3.05      0.38 o
  -1  -7   9       63.68       62.30      1.65 o
   0  -7   9       52.79       49.51      1.44 o
   1  -7   9       19.57       17.03      0.89 o
   2  -7   9        7.70        8.09      0.65 o
   3  -7   9       13.43       14.63      0.78 o
   4  -7   9       43.68       41.95      1.84 o
   5  -7   9       37.03       36.95      1.81 o
   6  -7   9        2.36        3.24      0.84 o
   7  -7   9       27.29       24.88      1.71 o
   8  -7   9        6.11        7.37      1.22 o
   9  -7   9        0.03        0.49      0.89 o
  -9  -6   9        0.88        1.66      0.74 o
  -8  -6   9       10.89       11.84      0.79 o
  -7  -6   9        5.04        2.28      0.51 o
  -6  -6   9       12.13       13.19      0.76 o
  -5  -6   9        0.57        0.69      0.33 o
  -4  -6   9        0.85        0.23      0.29 o
  -3  -6   9        0.31        0.41      0.28 o
  -2  -6   9       27.92       27.88      0.74 o
  -1  -6   9        3.46        1.99      0.54 o
   0  -6   9        3.29        4.10      0.53 o
   1  -6   9       39.22       38.58      1.75 o
   2  -6   9        1.29        0.79      0.35 o
   3  -6   9       20.52       20.26      0.87 o
   4  -6   9        9.56       10.11      0.63 o
   5  -6   9       47.48       46.55      1.98 o
   6  -6   9       16.73       14.56      1.46 o
   7  -6   9        1.07        0.50      0.68 o
   8  -6   9        3.94        3.07      0.94 o
   9  -6   9        0.41        0.60      0.82 o
  -9  -5   9        3.37        3.08      0.73 o
  -8  -5   9        5.31        7.02      0.59 o
  -7  -5   9       14.92       17.10      0.78 o
  -6  -5   9       15.11       14.25      0.80 o
  -5  -5   9        8.49        7.60      0.52 o
  -4  -5   9       22.16       17.80      0.95 o
  -3  -5   9       42.76       37.60      0.90 o
  -2  -5   9      183.28      170.33      2.02 o
  -1  -5   9      251.29      221.75      2.80 o
   0  -5   9       84.06       78.77      1.35 o
   1  -5   9        1.29        0.70      0.39 o
   2  -5   9       48.03       45.03      1.29 o
   3  -5   9       36.22       37.00      1.16 o
   4  -5   9       12.06       11.01      0.67 o
   5  -5   9       20.47       19.87      0.76 o
   6  -5   9        0.14        0.17      0.50 o
   7  -5   9        2.01        1.59      0.63 o
   8  -5   9        0.25        1.22      0.67 o
   9  -5   9       10.66       10.70      1.35 o
  -9  -4   9        6.85        8.49      1.72 o
  -8  -4   9       13.16       14.13      0.70 o
  -7  -4   9        0.01       -0.22      0.32 o
  -6  -4   9        5.84        5.25      0.46 o
  -5  -4   9        1.21        1.11      0.34 o
  -4  -4   9       21.00       15.58      0.62 o
  -3  -4   9       36.80       26.89      0.94 o
  -2  -4   9       63.53       66.64      0.99 o
  -1  -4   9      146.62      125.21      2.04 o
   0  -4   9      107.01      110.08      1.77 o
   1  -4   9       53.23       52.27      1.19 o
   2  -4   9       17.49       15.43      0.71 o
   3  -4   9        6.19        6.23      0.65 o
   4  -4   9        0.25        0.23      0.30 o
   5  -4   9        0.32        0.34      0.31 o
   6  -4   9       21.92       21.40      0.76 o
   7  -4   9       10.22        9.68      1.32 o
   8  -4   9       22.06       23.14      1.80 o
   9  -4   9        2.55        1.73      0.71 o
  10  -4   9        2.50        1.76      0.95 o
 -10  -3   9        0.75        1.34      0.73 o
  -9  -3   9        0.24        0.31      0.58 o
  -8  -3   9       19.73       20.86      1.89 o
  -7  -3   9        0.85        0.81      0.37 o
  -6  -3   9        0.28        0.44      0.27 o
  -5  -3   9        4.16        4.30      0.39 o
  -4  -3   9        0.01       -0.32      0.32 o
  -3  -3   9       61.79       53.79      0.93 o
  -2  -3   9       68.96       64.40      0.91 o
  -1  -3   9      208.76      219.63      2.13 o
   0  -3   9       27.44       31.11      0.69 o
   1  -3   9      299.12      303.45      3.59 o
   2  -3   9        8.62        8.07      0.57 o
   3  -3   9        8.52        7.40      0.55 o
   4  -3   9       11.15       11.14      0.66 o
   5  -3   9        7.69        6.57      0.58 o
   6  -3   9       17.37       18.92      0.81 o
   7  -3   9       28.99       28.16      0.90 o
   8  -3   9        7.33        7.62      1.02 o
   9  -3   9       10.13        8.89      1.27 o
  10  -3   9        0.38        0.21      0.83 o
 -10  -2   9       11.09       11.53      1.71 o
  -9  -2   9        0.07       -0.12      0.59 o
  -8  -2   9        2.60        2.24      0.64 o
  -7  -2   9        1.45        1.88      0.35 o
  -6  -2   9       46.06       46.59      0.92 o
  -5  -2   9       21.59       18.40      0.62 o
  -4  -2   9      166.05      156.12      2.05 o
  -3  -2   9       41.34       45.77      0.91 o
  -2  -2   9       46.56       38.64      0.85 o
  -1  -2   9      155.23      157.35      1.81 o
   0  -2   9      240.24      241.05      2.28 o
   1  -2   9      121.31      121.81      1.79 o
   2  -2   9      435.56      438.59      4.97 o
   3  -2   9       46.85       47.46      1.72 o
   4  -2   9       87.71       89.06      2.15 o
   5  -2   9        2.76        2.88      0.42 o
   6  -2   9        1.29        0.29      0.34 o
   7  -2   9        3.53        4.07      0.51 o
   8  -2   9        0.05       -0.14      0.43 o
   9  -2   9        1.94        2.64      0.74 o
  10  -2   9        0.09       -0.33      1.06 o
 -10  -1   9        0.02       -0.05      0.70 o
  -9  -1   9        5.60        5.51      1.06 o
  -8  -1   9        4.09        4.27      0.65 o
  -7  -1   9        3.04        3.09      0.52 o
  -6  -1   9        6.48        6.66      0.42 o
  -5  -1   9      156.21      152.52      1.87 o
  -4  -1   9       27.48       25.95      0.69 o
  -3  -1   9       40.68       40.05      0.79 o
  -2  -1   9      283.43      277.19      2.86 o
  -1  -1   9      407.28      399.63      3.62 o
   0  -1   9       17.06       16.21      0.50 o
   1  -1   9      254.76      253.34      2.83 o
   2  -1   9      140.80      145.97      1.82 o
   3  -1   9       10.95       11.76      0.69 o
   4  -1   9        3.15        3.74      0.51 o
   5  -1   9        8.58        9.17      1.09 o
   6  -1   9       16.53       16.71      0.95 o
   7  -1   9        6.14        6.07      0.61 o
   8  -1   9        6.82        7.99      0.70 o
   9  -1   9        0.37        0.29      0.64 o
  10  -1   9        1.01        2.58      1.01 o
 -10   0   9        3.68        3.70      0.90 o
  -9   0   9        1.41        0.84      0.48 o
  -8   0   9        1.13        1.26      0.45 o
  -7   0   9        8.18        8.44      0.69 o
  -6   0   9        4.49        4.65      0.48 o
  -5   0   9        7.69        7.98      0.41 o
  -4   0   9      425.64      413.63      4.04 o
  -3   0   9       38.63       42.20      0.81 o
  -2   0   9      938.36      905.66      8.07 o
  -1   0   9      787.99      783.69      6.65 o
   0   0   9       16.17       15.91      0.79 o
   1   0   9      190.26      181.91      2.02 o
   2   0   9        1.23        1.72      0.27 o
   3   0   9        0.40        0.51      0.24 o
   4   0   9        0.28        0.19      0.34 o
   5   0   9       49.16       51.30      1.33 o
   6   0   9        0.00       -0.13      0.36 o
   7   0   9        0.82        0.08      0.50 o
   8   0   9       10.47       10.19      0.81 o
   9   0   9        0.25        0.37      0.46 o
  10   0   9        0.45       -0.58      0.58 o
 -10   1   9        0.04        0.15      0.54 o
  -9   1   9        1.11        0.82      0.46 o
  -8   1   9        0.51        0.18      0.39 o
  -7   1   9        1.08        0.98      0.41 o
  -6   1   9        5.37        4.62      0.46 o
  -5   1   9       19.14       17.89      0.82 o
  -4   1   9       98.41       89.18      1.28 o
  -3   1   9      116.06      108.56      1.41 o
  -2   1   9       25.04       26.97      0.62 o
  -1   1   9      375.95      369.10      3.18 o
   0   1   9        5.54        5.25      0.31 o
   1   1   9        0.66        0.34      0.21 o
   2   1   9        2.96        3.03      0.31 o
   3   1   9       15.77       18.21      0.60 o
   4   1   9       21.74       19.68      0.68 o
   5   1   9       14.20       16.02      0.96 o
   6   1   9       22.06       21.14      1.09 o
   7   1   9        3.18        2.81      0.56 o
   8   1   9        2.33        1.75      0.54 o
   9   1   9        5.14        5.31      0.77 o
 -10   2   9        2.92        2.88      1.09 o
  -9   2   9        8.04        7.09      0.72 o
  -8   2   9       15.91       16.60      1.54 o
  -7   2   9       13.08       12.01      0.81 o
  -6   2   9        9.22        8.60      0.55 o
  -5   2   9       60.42       56.66      1.21 o
  -4   2   9        7.25        6.84      0.38 o
  -3   2   9       38.12       35.10      0.93 o
  -2   2   9       75.34       73.56      1.08 o
  -1   2   9       52.13       54.50      0.91 o
   0   2   9        4.73        5.92      0.33 o
   1   2   9        7.52        8.08      0.45 o
   2   2   9      124.65      124.84      1.58 o
   3   2   9       21.29       24.34      0.84 o
   4   2   9       22.22       24.20      0.71 o
   5   2   9       12.54       12.09      0.56 o
   6   2   9        3.26        2.61      0.56 o
   7   2   9       10.41       11.32      0.85 o
   8   2   9       15.04       13.59      0.95 o
   9   2   9        3.28        2.40      0.62 o
  -9   3   9        4.29        3.78      0.59 o
  -8   3   9        1.81        2.00      0.48 o
  -7   3   9       23.18       22.36      0.99 o
  -6   3   9        3.72        4.02      0.42 o
  -5   3   9        1.55        1.14      0.30 o
  -4   3   9       96.41       88.67      1.57 o
  -3   3   9       34.13       36.19      0.77 o
  -2   3   9        0.67        0.19      0.20 o
  -1   3   9       19.95       22.65      0.55 o
   0   3   9       57.18       59.36      0.97 o
   1   3   9        8.54        8.61      0.41 o
   2   3   9       23.98       26.34      0.70 o
   3   3   9       69.07       70.97      1.23 o
   4   3   9        0.25        0.41      0.30 o
   5   3   9       63.20       65.28      1.21 o
   6   3   9        3.33        2.71      0.58 o
   7   3   9        0.65       -0.40      0.68 o
   8   3   9       11.17       10.44      0.90 o
   9   3   9        2.49        2.08      0.68 o
  -9   4   9        2.89        3.25      0.89 o
  -8   4   9        2.30        2.25      0.51 o
  -7   4   9        0.37       -0.08      0.37 o
  -6   4   9        7.25        6.52      0.46 o
  -5   4   9        6.00        7.07      0.50 o
  -4   4   9       45.83       42.56      1.02 o
  -3   4   9       37.91       36.94      0.74 o
  -2   4   9      169.17      160.77      1.88 o
  -1   4   9       13.79       12.64      0.50 o
   0   4   9       50.63       46.10      1.05 o
   1   4   9      154.98      151.94      1.85 o
   2   4   9        0.78        0.40      0.27 o
   3   4   9       28.14       29.35      0.80 o
   4   4   9        3.02        3.71      0.46 o
   5   4   9        8.87        8.11      0.62 o
   6   4   9       41.99       41.80      1.18 o
   7   4   9        0.18        0.53      0.92 o
   8   4   9        0.06       -0.57      0.57 o
  -9   5   9        0.70        0.26      0.48 o
  -8   5   9        3.14        2.36      0.56 o
  -7   5   9        0.22        0.56      0.42 o
  -6   5   9        0.10        0.03      0.36 o
  -5   5   9       21.50       18.34      0.71 o
  -4   5   9       27.48       26.92      0.97 o
  -3   5   9        1.66        1.57      0.32 o
  -2   5   9       59.67       52.68      1.04 o
  -1   5   9      276.51      262.53      2.77 o
   0   5   9       65.09       63.06      1.37 o
   1   5   9      112.21      113.55      2.25 o
   2   5   9       10.03        9.21      0.57 o
   3   5   9        1.47        1.97      0.42 o
   4   5   9        6.16        6.30      0.60 o
   5   5   9        5.42        5.20      0.61 o
   6   5   9        2.51        0.83      0.46 o
   7   5   9        4.60        3.96      1.10 o
   8   5   9        1.28       -0.87      0.87 o
  -8   6   9       16.98       19.10      1.02 o
  -7   6   9        8.51        8.93      0.82 o
  -6   6   9       10.04       11.15      1.07 o
  -5   6   9       26.58       28.32      0.86 o
  -4   6   9        6.98        6.63      0.54 o
  -3   6   9       15.90       16.34      0.79 o
  -2   6   9        6.08        5.24      0.51 o
  -1   6   9        0.11       -0.07      0.23 o
   0   6   9       80.52       78.37      1.40 o
   1   6   9        2.05        2.09      0.36 o
   2   6   9       18.65       19.64      0.83 o
   3   6   9        0.33       -0.35      0.35 o
   4   6   9        0.05       -0.44      0.44 o
   5   6   9        0.27       -0.22      0.45 o
   6   6   9        1.02        2.52      0.55 o
   7   6   9        1.32       -0.42      0.69 o
  -7   7   9       70.79       74.57      1.93 o
  -6   7   9        0.02        0.21      0.61 o
  -5   7   9       35.88       36.25      1.35 o
  -4   7   9        3.49        3.46      0.44 o
  -3   7   9        3.16        2.18      0.40 o
  -2   7   9        6.61        5.51      0.55 o
  -1   7   9        1.18        1.66      0.40 o
   0   7   9        1.43        1.20      0.32 o
   1   7   9        2.40        3.04      0.41 o
   2   7   9        5.17        5.56      0.50 o
   3   7   9        2.18        1.65      0.45 o
   4   7   9        0.22       -0.35      0.48 o
   5   7   9        5.97        5.90      1.08 o
   6   7   9        1.17        0.27      0.54 o
  -7   8   9        4.77        5.82      1.25 o
  -6   8   9        9.86        9.85      0.83 o
  -5   8   9        0.10        0.08      0.44 o
  -4   8   9       20.44       21.37      1.14 o
  -3   8   9        2.46        2.53      0.44 o
  -2   8   9       14.06       15.86      0.85 o
  -1   8   9       12.77       12.12      1.36 o
   0   8   9        0.92        0.87      0.47 o
   1   8   9        3.50        4.05      0.45 o
   2   8   9        1.67        0.79      0.38 o
   3   8   9        0.11        0.04      0.41 o
   4   8   9        1.10        0.70      0.71 o
   5   8   9        0.42       -0.02      0.83 o
  -5   9   9        0.00        0.29      0.47 o
  -4   9   9        1.15        0.82      0.51 o
  -3   9   9        8.57        8.29      0.69 o
  -2   9   9        0.01        0.33      0.49 o
  -1   9   9        0.71        1.05      0.55 o
   0   9   9        3.29        2.70      0.82 o
   1   9   9        1.09        0.73      0.60 o
   2   9   9       22.54       23.85      1.01 o
   3   9   9        0.00        0.36      0.52 o
   4   9   9        1.18        0.33      0.60 o
  -4  10   9        0.88        0.15      0.70 o
  -3  10   9        0.17        0.10      0.51 o
  -2  10   9        5.66        5.62      0.79 o
  -1  10   9        1.76        1.44      1.32 o
   0  10   9        5.14        5.20      0.99 o
   1  10   9        0.18       -0.42      0.79 o
   2  10   9        4.74        2.97      0.95 o
  -2 -12  10        0.04        0.35      0.88 o
  -1 -12  10        0.81        0.59      0.58 o
   0 -12  10        7.59        6.22      0.75 o
   1 -12  10        0.31       -0.15      0.48 o
   2 -12  10        0.19       -0.52      0.58 o
   3 -12  10        4.64        3.47      0.84 o
  -4 -11  10        0.14       -0.01      0.99 o
  -3 -11  10        3.73        4.53      1.35 o
  -2 -11  10        3.56        2.32      0.74 o
  -1 -11  10        1.47        1.64      0.55 o
   0 -11  10        0.27        0.80      0.48 o
   1 -11  10       15.25       13.08      0.92 o
   2 -11  10        0.07        0.47      0.39 o
   3 -11  10        3.36        3.28      0.76 o
   4 -11  10        3.88        3.59      1.49 o
   5 -11  10        9.38       10.17      2.13 o
  -5 -10  10        2.63        2.77      0.63 o
  -4 -10  10        1.19        1.36      0.75 o
  -3 -10  10        6.83        7.48      1.45 o
  -2 -10  10        3.56        1.62      0.58 o
  -1 -10  10        8.76       10.21      0.69 o
   0 -10  10       22.70       23.06      0.81 o
   1 -10  10        0.06        0.52      0.43 o
   2 -10  10       23.19       26.25      1.29 o
   3 -10  10        7.42        6.17      1.58 o
   4 -10  10       25.34       21.27      2.66 o
   5 -10  10        0.00       -0.32      0.93 o
   6 -10  10        3.37        4.60      1.51 o
  -6  -9  10        0.31        0.28      0.81 o
  -5  -9  10        6.33        6.18      2.29 o
  -4  -9  10        2.78        5.98      0.70 o
  -3  -9  10       66.50       76.24      3.56 o
  -2  -9  10        0.23        0.74      0.51 o
  -1  -9  10        9.42       11.67      1.17 o
   0  -9  10       18.13       20.07      1.06 o
   1  -9  10        0.05       -0.07      0.45 o
   2  -9  10        0.02       -0.17      0.43 o
   3  -9  10        4.28        4.95      0.99 o
   4  -9  10       29.59       30.52      2.62 o
   5  -9  10       12.54       12.75      2.14 o
   6  -9  10        0.32        1.11      1.13 o
   7  -9  10        0.87        0.52      1.01 o
  -7  -8  10        1.46        0.81      0.73 o
  -6  -8  10        0.02        0.56      0.70 o
  -5  -8  10        2.15        3.26      0.78 o
  -4  -8  10        2.08        2.28      0.57 o
  -3  -8  10        8.33        6.58      0.58 o
  -2  -8  10       87.77       87.00      2.56 o
  -1  -8  10        0.56        1.34      0.45 o
   0  -8  10        0.06        0.48      0.50 o
   1  -8  10        4.60        4.73      0.73 o
   2  -8  10       36.50       35.50      1.47 o
   3  -8  10        1.12        0.56      0.42 o
   4  -8  10       20.51       23.12      2.64 o
   5  -8  10       11.98       14.65      2.14 o
   6  -8  10        0.07        0.37      1.02 o
   7  -8  10        0.11        1.17      1.13 o
   8  -8  10        1.58        2.32      1.28 o
  -8  -7  10        1.16        0.58      0.75 o
  -7  -7  10        2.39        3.28      0.64 o
  -6  -7  10        6.81        7.26      0.71 o
  -5  -7  10        0.02       -0.07      0.52 o
  -4  -7  10        0.27        0.85      0.40 o
  -3  -7  10        0.87        0.13      0.35 o
  -2  -7  10       25.41       26.44      0.79 o
  -1  -7  10       26.15       26.37      1.12 o
   0  -7  10       26.42       23.63      1.04 o
   1  -7  10        0.31        0.27      0.39 o
   2  -7  10        1.21        0.19      0.38 o
   3  -7  10       22.35       22.25      0.98 o
   4  -7  10       22.96       20.32      0.85 o
   5  -7  10        0.23       -0.31      0.61 o
   6  -7  10       57.65       55.37      2.37 o
   7  -7  10       23.78       25.57      1.88 o
   8  -7  10        8.33        8.23      1.25 o
  -8  -6  10       17.69       22.66      1.59 o
  -7  -6  10        1.24       -0.29      0.47 o
  -6  -6  10        4.33        5.06      0.74 o
  -5  -6  10        0.93        0.92      0.40 o
  -4  -6  10        0.86        0.84      0.52 o
  -3  -6  10        8.94        8.66      0.62 o
  -2  -6  10       14.37       13.96      0.74 o
  -1  -6  10        2.42        1.23      0.49 o
   0  -6  10        5.08        5.74      0.67 o
   1  -6  10       38.83       40.99      1.31 o
   2  -6  10        3.11        2.80      0.49 o
   3  -6  10        2.54        3.26      0.50 o
   4  -6  10       51.06       52.99      1.43 o
   5  -6  10        0.22        0.76      0.71 o
   6  -6  10       43.27       43.18      2.07 o
   7  -6  10       46.93       47.00      2.22 o
   8  -6  10        1.74        1.29      0.84 o
   9  -6  10        6.75        7.71      1.86 o
  -9  -5  10        0.29        0.47      0.68 o
  -8  -5  10        0.23        0.43      0.43 o
  -7  -5  10        2.56        4.17      0.62 o
  -6  -5  10       19.96       20.80      0.82 o
  -5  -5  10        7.12        7.31      0.53 o
  -4  -5  10        3.73        5.34      0.48 o
  -3  -5  10        0.04       -0.14      0.27 o
  -2  -5  10        0.23        0.36      0.26 o
  -1  -5  10        0.09        0.11      0.25 o
   0  -5  10      106.25      103.47      2.18 o
   1  -5  10       53.35       46.47      1.72 o
   2  -5  10       24.15       26.69      1.31 o
   3  -5  10       18.51       19.49      0.99 o
   4  -5  10        0.09       -0.31      0.31 o
   5  -5  10       50.17       51.31      1.40 o
   6  -5  10        0.71        0.28      0.64 o
   7  -5  10       11.74       10.69      1.29 o
   8  -5  10        2.17        1.36      0.96 o
   9  -5  10        0.06       -0.94      1.03 o
  -9  -4  10        4.48        3.47      0.85 o
  -8  -4  10        3.87        3.92      0.48 o
  -7  -4  10        0.02        0.08      0.34 o
  -6  -4  10        0.17        0.72      0.31 o
  -5  -4  10       19.34       18.31      0.74 o
  -4  -4  10        5.35        5.44      0.45 o
  -3  -4  10       10.89       10.53      0.50 o
  -2  -4  10      134.09      127.23      1.66 o
  -1  -4  10        2.40        0.44      0.27 o
   0  -4  10       64.61       63.47      1.29 o
   1  -4  10      218.18      207.19      3.67 o
   2  -4  10        7.20        6.86      0.56 o
   3  -4  10       21.44       24.50      0.89 o
   4  -4  10       22.05       22.91      0.87 o
   5  -4  10        0.56       -0.15      0.43 o
   6  -4  10       36.37       35.72      1.81 o
   7  -4  10        6.83        7.03      0.89 o
   8  -4  10        2.97        3.44      0.84 o
   9  -4  10        0.52        0.06      1.07 o
  -9  -3  10        4.62        4.31      0.78 o
  -8  -3  10        1.74        3.71      0.93 o
  -7  -3  10       13.42       16.17      0.82 o
  -6  -3  10       11.66       13.40      0.70 o
  -5  -3  10       10.68       10.42      0.62 o
  -4  -3  10        4.50        3.97      0.38 o
  -3  -3  10        0.84        0.61      0.25 o
  -2  -3  10       14.45       12.66      0.48 o
  -1  -3  10      311.75      304.03      3.03 o
   0  -3  10       24.11       23.68      0.66 o
   1  -3  10       94.70       89.93      1.42 o
   2  -3  10        2.32        2.23      0.41 o
   3  -3  10        0.31        0.08      0.33 o
   4  -3  10       14.85       14.70      0.76 o
   5  -3  10        2.08        3.34      0.65 o
   6  -3  10        0.24        0.22      0.36 o
   7  -3  10        1.96        2.31      0.76 o
   8  -3  10       21.50       19.37      1.48 o
   9  -3  10        0.01        0.25      0.81 o
  -9  -2  10        6.10        5.48      1.40 o
  -8  -2  10       18.25       18.63      2.23 o
  -7  -2  10        5.54        6.03      0.80 o
  -6  -2  10        9.51       11.25      0.67 o
  -5  -2  10        4.16        3.37      0.39 o
  -4  -2  10        7.33        7.80      0.48 o
  -3  -2  10       34.86       34.40      0.82 o
  -2  -2  10       48.07       44.16      0.91 o
  -1  -2  10       40.91       36.58      0.75 o
   0  -2  10      171.89      170.70      1.87 o
   1  -2  10       85.28       86.02      1.28 o
   2  -2  10       93.25       93.56      1.43 o
   3  -2  10        1.67        1.79      0.40 o
   4  -2  10        0.00       -0.22      0.32 o
   5  -2  10       30.34       30.80      1.04 o
   6  -2  10       32.32       31.88      1.08 o
   7  -2  10        2.15        2.08      0.48 o
   8  -2  10       11.40       11.90      0.82 o
   9  -2  10        7.76        7.97      0.53 o
  -9  -1  10        7.86        9.56      1.02 o
  -8  -1  10        3.30        3.85      0.62 o
  -7  -1  10        3.00        2.77      0.45 o
  -6  -1  10        0.22        0.05      0.25 o
  -5  -1  10       76.19       74.00      1.19 o
  -4  -1  10        6.99        6.90      0.61 o
  -3  -1  10      111.34      110.00      1.61 o
  -2  -1  10      156.51      162.51      1.93 o
  -1  -1  10       11.64       10.66      0.47 o
   0  -1  10        0.01       -0.25      0.25 o
   1  -1  10       72.20       70.79      1.15 o
   2  -1  10       28.28       29.28      0.71 o
   3  -1  10        0.00        0.48      0.35 o
   4  -1  10        3.31        4.21      0.61 o
   5  -1  10        4.38        4.47      0.57 o
   6  -1  10        6.67        6.67      0.65 o
   7  -1  10       10.03        9.28      0.99 o
   8  -1  10        0.47        0.47      0.59 o
   9  -1  10        2.30        1.31      0.77 o
  -9   0  10        5.92        6.73      0.91 o
  -8   0  10        1.65        1.12      0.47 o
  -7   0  10        8.55        7.80      0.60 o
  -6   0  10        0.62        0.13      0.30 o
  -5   0  10        5.69        5.99      0.39 o
  -4   0  10      150.48      151.82      1.87 o
  -3   0  10       46.25       45.44      0.87 o
  -2   0  10        4.45        4.74      0.38 o
  -1   0  10        2.99        3.50      0.30 o
   0   0  10      369.13      377.43      3.75 o
   1   0  10      437.54      432.30      4.57 o
   2   0  10       48.59       53.93      1.00 o
   3   0  10      110.43      112.45      1.73 o
   4   0  10        0.23        0.35      0.53 o
   5   0  10       29.80       31.14      1.09 o
   6   0  10        2.12        2.43      0.70 o
   7   0  10        1.09        1.00      0.48 o
   8   0  10        3.28        3.10      0.68 o
   9   0  10        0.97        1.02      0.59 o
  -9   1  10        8.57        9.14      0.87 o
  -8   1  10        2.33        1.92      0.54 o
  -7   1  10       21.13       19.95      1.10 o
  -6   1  10        9.89        9.66      0.85 o
  -5   1  10        7.25        7.66      0.42 o
  -4   1  10       16.59       16.50      0.58 o
  -3   1  10      127.15      124.82      2.49 o
  -2   1  10      191.54      190.95      2.35 o
  -1   1  10        0.29        1.22      0.28 o
   0   1  10       35.01       35.30      0.81 o
   1   1  10      138.72      141.92      1.74 o
   2   1  10        5.59        5.35      0.40 o
   3   1  10       48.37       51.87      1.11 o
   4   1  10        8.84        9.56      0.52 o
   5   1  10        1.05        0.95      0.47 o
   6   1  10        6.10        6.90      0.71 o
   7   1  10        8.95        8.57      0.78 o
   8   1  10        0.12        0.05      0.49 o
   9   1  10        1.50        1.18      0.58 o
  -9   2  10        0.03       -0.18      0.49 o
  -8   2  10        2.09        1.89      0.75 o
  -7   2  10        9.93        9.63      0.78 o
  -6   2  10       19.12       17.13      0.77 o
  -5   2  10        1.18        0.84      0.33 o
  -4   2  10        4.85        4.60      0.37 o
  -3   2  10        2.94        2.57      0.29 o
  -2   2  10       14.86       16.27      0.56 o
  -1   2  10      133.14      133.20      1.80 o
   0   2  10       14.29       13.06      0.52 o
   1   2  10       13.93       13.57      0.53 o
   2   2  10       37.27       33.30      0.94 o
   3   2  10        0.31        0.40      0.28 o
   4   2  10       19.55       20.03      0.70 o
   5   2  10       41.95       43.95      1.37 o
   6   2  10       12.08       12.48      0.90 o
   7   2  10        0.55       -0.12      0.66 o
   8   2  10        0.01        0.02      0.58 o
   9   2  10        0.62        0.38      0.70 o
  -9   3  10        0.00       -0.46      0.46 o
  -8   3  10        0.72        1.44      0.48 o
  -7   3  10        2.20        2.39      0.50 o
  -6   3  10        0.96        0.91      0.34 o
  -5   3  10        1.14        0.86      0.32 o
  -4   3  10       26.30       26.18      0.91 o
  -3   3  10       33.23       33.54      0.73 o
  -2   3  10       58.50       53.76      0.94 o
  -1   3  10       26.28       26.87      0.73 o
   0   3  10       70.85       70.37      1.11 o
   1   3  10        0.45        0.00      0.24 o
   2   3  10        5.46        5.96      0.41 o
   3   3  10       16.00       16.47      0.66 o
   4   3  10        1.10        0.88      0.36 o
   5   3  10        8.17        9.33      0.58 o
   6   3  10       14.14       15.44      1.02 o
   7   3  10        0.13       -0.06      0.49 o
   8   3  10        0.79        0.60      0.63 o
  -9   4  10        0.35        0.51      0.56 o
  -8   4  10        0.00       -0.41      0.41 o
  -7   4  10        0.47        0.31      0.49 o
  -6   4  10        8.06        6.14      0.70 o
  -5   4  10       11.24       11.86      0.66 o
  -4   4  10        3.39        2.38      0.38 o
  -3   4  10        7.38        7.53      0.53 o
  -2   4  10       11.23       11.18      0.50 o
  -1   4  10       62.77       69.67      1.22 o
   0   4  10        3.60        4.99      0.39 o
   1   4  10        1.15        1.07      0.30 o
   2   4  10        1.16        0.99      0.40 o
   3   4  10        1.03        0.83      0.33 o
   4   4  10        5.19        5.41      0.48 o
   5   4  10        6.58        6.11      0.51 o
   6   4  10        2.56        2.22      0.57 o
   7   4  10        1.22        0.63      0.66 o
   8   4  10        1.61        0.27      0.77 o
  -8   5  10        0.00        0.05      0.47 o
  -7   5  10       14.02       16.73      0.99 o
  -6   5  10        0.29       -0.05      0.40 o
  -5   5  10       31.17       30.74      0.93 o
  -4   5  10       20.94       23.06      0.83 o
  -3   5  10       20.29       16.41      0.75 o
  -2   5  10        0.90        0.08      0.29 o
  -1   5  10       66.65       63.85      1.16 o
   0   5  10       55.36       55.75      1.03 o
   1   5  10        0.00       -0.20      0.24 o
   2   5  10       48.28       46.94      1.96 o
   3   5  10        3.82        3.00      0.51 o
   4   5  10        3.26        3.78      0.55 o
   5   5  10        1.07        1.11      0.43 o
   6   5  10        2.51        2.36      0.48 o
   7   5  10        0.62        0.91      0.69 o
  -7   6  10       22.83       23.24      1.34 o
  -6   6  10        3.48        3.04      0.65 o
  -5   6  10       20.13       25.07      0.91 o
  -4   6  10       23.24       22.95      0.95 o
  -3   6  10        7.77        7.12      0.61 o
  -2   6  10        0.02       -0.03      0.31 o
  -1   6  10        4.39        4.90      0.42 o
   0   6  10       40.68       37.82      0.98 o
   1   6  10        1.04        0.39      0.32 o
   2   6  10        1.93        2.91      0.47 o
   3   6  10       17.14       19.39      0.94 o
   4   6  10        0.70        0.46      0.46 o
   5   6  10        0.04       -0.47      0.47 o
   6   6  10        6.05        6.04      0.75 o
  -7   7  10        1.07        2.40      0.65 o
  -6   7  10        0.18       -0.52      0.66 o
  -5   7  10        4.20        4.61      0.70 o
  -4   7  10        2.77        3.19      0.49 o
  -3   7  10        0.42        0.03      0.44 o
  -2   7  10        8.24        8.23      0.91 o
  -1   7  10        0.09       -0.42      0.49 o
   0   7  10        1.95        2.94      0.74 o
   1   7  10        0.77        0.32      0.33 o
   2   7  10        4.69        3.17      0.50 o
   3   7  10        0.06       -0.17      0.41 o
   4   7  10        4.25        5.20      0.91 o
   5   7  10        1.09        1.16      1.10 o
   6   7  10        0.67        1.13      0.61 o
  -6   8  10        1.59        1.23      0.60 o
  -5   8  10        1.27        0.51      0.51 o
  -4   8  10        0.57        1.07      0.55 o
  -3   8  10        1.21        0.38      0.52 o
  -2   8  10        0.23        0.69      0.58 o
  -1   8  10        2.80        2.31      0.60 o
   0   8  10       17.44       19.89      1.61 o
   1   8  10        1.08        0.60      0.36 o
   2   8  10        8.40        9.07      0.70 o
   3   8  10        6.03        5.66      0.72 o
   4   8  10        0.96        0.76      0.57 o
  -4   9  10        0.06       -0.07      0.51 o
  -3   9  10        3.55        3.58      0.68 o
  -2   9  10        0.71       -0.33      0.49 o
  -1   9  10        0.11        0.09      1.86 o
   0   9  10        0.69        1.51      0.79 o
   1   9  10        4.09        3.35      0.76 o
   2   9  10        1.49        1.04      0.53 o
   3   9  10       13.43       14.46      1.35 o
   1 -12  11        0.00        0.74      0.88 o
  -3 -11  11        0.23       -0.75      0.95 o
  -2 -11  11        7.80        9.05      1.55 o
  -1 -11  11       10.57        9.66      0.92 o
   0 -11  11        1.99        2.19      0.59 o
   1 -11  11        8.66        9.91      0.84 o
   2 -11  11        1.15        1.15      0.45 o
   3 -11  11        0.00       -0.81      0.99 o
   4 -11  11        5.82        7.20      1.86 o
  -4 -10  11        3.32        3.74      0.91 o
  -3 -10  11       10.94        8.83      1.61 o
  -2 -10  11        0.01       -0.57      0.58 o
  -1 -10  11        0.22       -0.20      0.48 o
   0 -10  11        0.47        0.42      0.32 o
   1 -10  11        6.37        5.65      0.67 o
   2 -10  11        1.54        1.69      0.74 o
   3 -10  11        8.48        6.79      1.72 o
   4 -10  11        0.31        1.95      1.24 o
   5 -10  11        0.65        1.39      1.25 o
  -6  -9  11        0.39        0.19      0.72 o
  -5  -9  11       12.54       14.40      1.19 o
  -4  -9  11        2.52        1.30      0.58 o
  -3  -9  11        5.07        7.89      1.56 o
  -2  -9  11       24.98       26.97      2.09 o
  -1  -9  11       22.13       26.02      2.48 o
   0  -9  11        0.70        1.41      0.50 o
   1  -9  11       27.67       29.66      1.49 o
   2  -9  11        4.18        3.96      1.42 o
   3  -9  11       18.34       22.90      1.43 o
   4  -9  11       16.65       14.54      2.26 o
   5  -9  11        2.02        2.63      1.32 o
   6  -9  11        0.34        0.18      1.04 o
  -6  -8  11        5.06        4.75      0.95 o
  -5  -8  11        1.14        1.24      0.73 o
  -4  -8  11       10.31       12.21      1.06 o
  -3  -8  11       18.99       20.23      1.17 o
  -2  -8  11       41.47       48.76      2.22 o
  -1  -8  11        7.62        8.50      0.88 o
   0  -8  11        0.50        0.40      0.55 o
   1  -8  11       17.11       18.34      1.24 o
   2  -8  11        3.25        3.61      0.67 o
   3  -8  11        1.79        1.15      0.50 o
   4  -8  11        0.12        0.72      0.71 o
   5  -8  11       12.44       12.16      2.10 o
   6  -8  11        5.36        5.45      1.55 o
   7  -8  11        0.29        0.92      1.10 o
  -7  -7  11        0.23       -0.47      0.52 o
  -6  -7  11        0.62        0.07      0.64 o
  -5  -7  11        2.62        1.15      0.64 o
  -4  -7  11        1.50        0.93      0.45 o
  -3  -7  11       17.34       18.87      0.89 o
  -2  -7  11       18.57       23.23      0.79 o
  -1  -7  11       32.00       33.26      1.30 o
   0  -7  11        9.92        9.17      0.80 o
   1  -7  11        0.20        0.20      0.76 o
   2  -7  11        2.53        1.89      0.52 o
   3  -7  11        9.30        8.58      0.74 o
   4  -7  11       17.55       16.29      0.87 o
   5  -7  11        0.57        0.86      0.79 o
   6  -7  11        0.16       -0.76      0.76 o
   7  -7  11        3.89        3.64      1.06 o
   8  -7  11        7.76        4.58      1.61 o
  -8  -6  11        3.09        2.77      0.64 o
  -7  -6  11        3.86        3.17      0.59 o
  -6  -6  11        0.09        0.09      0.44 o
  -5  -6  11       17.94       19.02      0.87 o
  -4  -6  11        1.74        1.59      0.51 o
  -3  -6  11        0.05        0.49      0.35 o
  -2  -6  11        4.61        2.93      0.43 o
  -1  -6  11       20.44       21.09      0.84 o
   0  -6  11        0.41        0.58      0.43 o
   1  -6  11       67.99       67.92      1.94 o
   2  -6  11        6.82        6.19      0.96 o
   3  -6  11        0.17        0.07      0.67 o
   4  -6  11       19.60       18.79      0.95 o
   5  -6  11       39.26       40.32      1.56 o
   6  -6  11        3.71        3.71      0.98 o
   7  -6  11        4.49        4.65      1.34 o
   8  -6  11       12.97       11.76      1.50 o
  -8  -5  11        2.04        2.05      0.52 o
  -7  -5  11        2.25        3.77      0.57 o
  -6  -5  11       12.23       12.55      0.79 o
  -5  -5  11        5.25        3.63      0.47 o
  -4  -5  11        2.20        2.39      0.43 o
  -3  -5  11        0.02        0.23      0.29 o
  -2  -5  11        0.80        1.43      0.38 o
  -1  -5  11       38.90       36.97      1.17 o
   0  -5  11        0.09       -0.22      0.37 o
   1  -5  11       33.99       30.64      1.19 o
   2  -5  11        2.36        2.61      0.52 o
   3  -5  11        0.03       -0.30      0.36 o
   4  -5  11        0.02       -0.45      0.89 o
   5  -5  11       18.25       17.70      1.63 o
   6  -5  11       11.98       13.48      0.69 o
   7  -5  11        0.16       -0.37      0.76 o
   8  -5  11       14.05       12.94      2.27 o
  -8  -4  11        3.71        2.85      0.67 o
  -7  -4  11        0.28        0.01      0.37 o
  -6  -4  11        3.77        4.21      0.50 o
  -5  -4  11       11.70       12.32      0.67 o
  -4  -4  11        2.95        1.82      0.36 o
  -3  -4  11        3.73        4.52      0.41 o
  -2  -4  11       18.16       21.79      0.67 o
  -1  -4  11        0.18        0.33      0.28 o
   0  -4  11        4.33        5.38      0.46 o
   1  -4  11       29.23       31.66      1.19 o
   2  -4  11        4.41        4.43      0.60 o
   3  -4  11        2.20        0.43      0.42 o
   4  -4  11       10.55       10.71      0.82 o
   5  -4  11        4.23        2.39      0.48 o
   6  -4  11        7.19        7.32      0.62 o
   7  -4  11       11.13       10.22      1.01 o
   8  -4  11        0.25       -0.17      0.67 o
   9  -4  11        2.94        1.05      1.20 o
  -9  -3  11        0.11        0.18      0.68 o
  -8  -3  11        1.06        1.19      0.61 o
  -7  -3  11        0.75        0.61      0.37 o
  -6  -3  11        0.00        0.37      0.35 o
  -5  -3  11        1.91        1.11      0.37 o
  -4  -3  11        1.88        1.56      0.41 o
  -3  -3  11        6.29        5.99      0.54 o
  -2  -3  11       16.12       17.92      0.60 o
  -1  -3  11       77.61       80.05      1.13 o
   0  -3  11        6.25        5.99      0.40 o
   1  -3  11        0.01        0.31      0.25 o
   2  -3  11       86.71       85.95      1.77 o
   3  -3  11        1.21        0.68      0.47 o
   4  -3  11        9.92        9.39      0.70 o
   5  -3  11        4.63        4.28      0.55 o
   6  -3  11        5.37        4.90      0.60 o
   7  -3  11        0.60        0.19      0.41 o
   8  -3  11        2.87        3.85      0.50 o
   9  -3  11        0.22       -0.76      0.76 o
  -9  -2  11        0.62        2.50      1.21 o
  -8  -2  11        6.52        7.67      1.46 o
  -7  -2  11        1.76        1.60      0.37 o
  -6  -2  11        0.20        0.25      0.30 o
  -5  -2  11       39.51       41.53      0.99 o
  -4  -2  11       27.99       27.84      0.81 o
  -3  -2  11       50.17       48.54      1.12 o
  -2  -2  11        3.05        3.27      0.36 o
  -1  -2  11       10.87        8.99      0.54 o
   0  -2  11        1.57        1.50      0.28 o
   1  -2  11       28.05       27.32      0.70 o
   2  -2  11        1.68        2.48      0.53 o
   3  -2  11       16.54       16.70      0.87 o
   4  -2  11        0.05        0.60      0.41 o
   5  -2  11       10.66        9.91      0.75 o
   6  -2  11        0.01       -0.38      0.38 o
   7  -2  11       11.58       11.19      0.81 o
   8  -2  11        2.72        1.90      0.52 o
   9  -2  11        0.32        0.72      0.43 o
  -9  -1  11        0.04        0.67      1.12 o
  -8  -1  11        1.45        1.03      0.64 o
  -7  -1  11       10.32       10.39      0.82 o
  -6  -1  11        0.18        0.07      0.29 o
  -5  -1  11       11.25       12.56      0.63 o
  -4  -1  11        9.09        9.61      0.62 o
  -3  -1  11       31.54       31.85      0.82 o
  -2  -1  11       73.29       72.02      1.36 o
  -1  -1  11       13.44       12.57      0.57 o
   0  -1  11        1.86        1.53      0.29 o
   1  -1  11       69.89       70.70      1.19 o
   2  -1  11        0.05       -0.26      0.26 o
   3  -1  11      102.58       97.35      1.96 o
   4  -1  11        8.65        7.97      0.70 o
   5  -1  11        0.14       -0.35      0.48 o
   6  -1  11        4.87        4.49      0.62 o
   7  -1  11        3.98        4.66      0.65 o
   8  -1  11       12.06       10.48      0.84 o
   9  -1  11        0.53        0.21      0.54 o
  -9   0  11        6.02        6.21      1.10 o
  -8   0  11        1.12        1.02      0.54 o
  -7   0  11        2.99        2.72      0.46 o
  -6   0  11        0.18       -0.07      0.36 o
  -5   0  11        0.85        0.75      0.29 o
  -4   0  11       70.77       69.56      1.37 o
  -3   0  11        0.31        0.01      0.25 o
  -2   0  11       16.80       16.56      0.65 o
  -1   0  11       35.39       36.97      1.04 o
   0   0  11       48.07       46.23      0.88 o
   1   0  11       26.82       27.14      0.74 o
   2   0  11       30.48       32.04      0.80 o
   3   0  11      133.66      130.52      1.98 o
   4   0  11        3.79        3.85      0.66 o
   5   0  11        0.58       -0.15      0.43 o
   6   0  11        7.80        5.72      0.70 o
   7   0  11        0.00       -0.47      0.47 o
   8   0  11        1.92        1.89      0.61 o
   9   0  11        2.75        3.22      0.78 o
  -9   1  11        2.42        1.93      0.67 o
  -8   1  11        9.99        9.17      0.84 o
  -7   1  11        0.35        0.40      0.36 o
  -6   1  11       14.56       14.34      0.79 o
  -5   1  11       36.93       34.52      0.90 o
  -4   1  11        1.59        1.19      0.31 o
  -3   1  11       71.26       70.05      1.25 o
  -2   1  11       54.88       57.67      1.11 o
  -1   1  11       24.92       25.10      0.79 o
   0   1  11        6.48        5.57      0.38 o
   1   1  11        1.72        1.28      0.30 o
   2   1  11       76.27       76.01      1.55 o
   3   1  11        0.16       -0.26      0.27 o
   4   1  11        8.53        9.17      0.52 o
   5   1  11        1.76        0.71      0.51 o
   6   1  11        0.88        0.67      0.51 o
   7   1  11        5.99        6.51      1.17 o
   8   1  11        0.17       -0.12      0.54 o
  -9   2  11        0.42        0.60      0.93 o
  -8   2  11        2.08        2.00      0.56 o
  -7   2  11        9.95        9.73      0.68 o
  -6   2  11       15.01       13.88      0.77 o
  -5   2  11       53.38       55.07      1.32 o
  -4   2  11       32.61       32.63      0.83 o
  -3   2  11       10.64       13.01      0.60 o
  -2   2  11       16.83       15.50      0.64 o
  -1   2  11       28.86       30.39      0.79 o
   0   2  11        5.23        5.94      0.43 o
   1   2  11        3.54        3.50      0.34 o
   2   2  11        0.52        0.23      0.28 o
   3   2  11       18.87       18.02      0.81 o
   4   2  11       11.54       11.74      0.60 o
   5   2  11       32.02       31.03      1.22 o
   6   2  11        8.12        8.32      0.89 o
   7   2  11        1.15        0.57      0.56 o
   8   2  11        1.74        1.33      0.66 o
  -8   3  11        0.22       -0.32      0.46 o
  -7   3  11       10.05       11.03      1.41 o
  -6   3  11        3.43        2.58      0.45 o
  -5   3  11       25.29       24.64      0.92 o
  -4   3  11        7.23        7.21      0.57 o
  -3   3  11       34.57       35.44      1.51 o
  -2   3  11       23.85       23.99      0.73 o
  -1   3  11       28.59       31.34      0.85 o
   0   3  11        1.12        0.99      0.29 o
   1   3  11        1.17        0.66      0.28 o
   2   3  11        2.30        1.99      0.39 o
   3   3  11       17.96       17.54      0.73 o
   4   3  11        0.00       -0.17      0.32 o
   5   3  11        4.11        5.37      0.49 o
   6   3  11       22.72       21.51      1.19 o
   7   3  11        5.41        5.08      0.77 o
   8   3  11        0.00       -0.12      0.68 o
  -8   4  11        4.13        3.27      0.77 o
  -7   4  11        0.00        0.27      0.46 o
  -6   4  11       21.85       19.64      0.85 o
  -5   4  11       16.21       14.71      0.79 o
  -4   4  11        2.06        2.37      0.42 o
  -3   4  11        4.26        5.21      0.39 o
  -2   4  11       28.83       32.61      0.83 o
  -1   4  11       67.24       66.38      1.24 o
   0   4  11       67.99       73.74      1.32 o
   1   4  11        7.03        6.41      0.52 o
   2   4  11        9.65        9.78      0.64 o
   3   4  11       23.32       25.09      0.92 o
   4   4  11        0.84        0.27      0.37 o
   5   4  11        0.95        0.01      0.37 o
   6   4  11        0.36       -0.04      0.54 o
   7   4  11        2.56        1.36      0.74 o
  -7   5  11        7.36        5.66      0.72 o
  -6   5  11        0.95        0.10      0.37 o
  -5   5  11        0.36       -0.24      0.36 o
  -4   5  11       27.91       29.90      0.99 o
  -3   5  11       33.18       34.52      1.03 o
  -2   5  11        2.30        2.01      0.50 o
  -1   5  11        0.31       -0.19      0.27 o
   0   5  11        8.08       10.25      0.62 o
   1   5  11        3.40        3.79      0.46 o
   2   5  11        0.08        0.44      0.36 o
   3   5  11       11.29       10.89      0.81 o
   4   5  11        1.07        1.07      0.46 o
   5   5  11        0.63       -0.18      0.45 o
   6   5  11        0.94        0.79      0.59 o
  -7   6  11        1.48        1.95      0.71 o
  -6   6  11       37.06       37.76      1.72 o
  -5   6  11       66.15       71.06      2.50 o
  -4   6  11       10.51       14.72      1.27 o
  -3   6  11      122.17      133.09      3.96 o
  -2   6  11       10.23       11.26      0.92 o
  -1   6  11        5.78        6.84      0.51 o
   0   6  11        1.10        1.14      0.36 o
   1   6  11        3.74        3.79      0.47 o
   2   6  11        2.39        1.12      0.41 o
   3   6  11        6.16        6.77      1.07 o
   4   6  11        0.00       -0.30      0.45 o
   5   6  11        2.89        2.94      1.00 o
   6   6  11        0.46        1.16      0.57 o
  -6   7  11       11.38       13.05      1.87 o
  -5   7  11       45.49       47.22      1.70 o
  -4   7  11        6.64        7.49      0.87 o
  -3   7  11       45.62       48.66      1.73 o
  -2   7  11       11.84       11.78      1.28 o
  -1   7  11        0.04       -0.44      0.46 o
   0   7  11        1.19        1.46      0.39 o
   1   7  11        3.34        4.32      0.53 o
   2   7  11        1.52        1.23      0.43 o
   3   7  11        0.86        0.64      0.48 o
   4   7  11        2.63        2.29      0.58 o
  -4   8  11        3.60        3.34      0.73 o
  -3   8  11        1.26        1.31      0.62 o
  -2   8  11        2.95        4.31      0.92 o
  -1   8  11        0.24        0.41      0.71 o
   0   8  11        4.05        3.92      0.74 o
   1   8  11        2.03        2.08      0.51 o
   2   8  11        0.02       -0.46      0.46 o
   3   8  11        0.78        1.41      0.55 o
  -2   9  11        2.36        1.95      1.10 o
  -1   9  11        0.09        1.72      1.13 o
   0   9  11        0.33       -0.52      0.70 o
  -1 -11  12        0.54        0.03      0.54 o
   0 -11  12        3.30        2.28      0.62 o
   1 -11  12        0.06       -0.06      0.47 o
   2 -11  12        1.02        0.73      0.46 o
  -3 -10  12       14.48       13.02      1.90 o
  -2 -10  12        0.16        1.48      0.79 o
  -1 -10  12        0.40       -0.02      0.52 o
   0 -10  12        6.90        6.43      0.78 o
   1 -10  12        0.01        0.12      0.45 o
   2 -10  12       11.72       13.17      1.09 o
   3 -10  12        1.31        0.81      0.43 o
   4 -10  12        0.25        1.58      1.27 o
  -5  -9  12        5.03        4.31      0.85 o
  -4  -9  12        1.86        0.50      0.75 o
  -3  -9  12        0.42       -0.21      0.98 o
  -2  -9  12       11.38        9.51      1.59 o
  -1  -9  12        0.82        1.02      0.59 o
   0  -9  12        4.77        7.24      0.84 o
   1  -9  12        6.84        7.96      0.96 o
   2  -9  12        0.64        0.73      0.55 o
   3  -9  12        1.68        1.67      0.55 o
   4  -9  12        4.51        1.46      1.22 o
   5  -9  12        4.85        6.03      1.74 o
  -6  -8  12        1.56        1.11      0.76 o
  -5  -8  12        3.94        5.85      0.96 o
  -4  -8  12       28.77       32.29      1.49 o
  -3  -8  12       12.83       11.20      0.80 o
  -2  -8  12        0.22       -0.77      0.77 o
  -1  -8  12        4.29        3.48      0.64 o
   0  -8  12        4.27        3.94      0.81 o
   1  -8  12        0.47       -0.30      0.50 o
   2  -8  12        0.27       -0.28      0.59 o
   3  -8  12       11.44       12.21      1.02 o
   4  -8  12        0.50        0.60      0.89 o
   5  -8  12        4.32        3.94      1.47 o
   6  -8  12        1.23        1.93      1.32 o
  -6  -7  12       18.39       16.39      1.30 o
  -5  -7  12        3.54        4.87      0.89 o
  -4  -7  12        7.38        7.44      0.80 o
  -3  -7  12        0.27        0.62      0.43 o
  -2  -7  12       13.44       14.73      0.99 o
  -1  -7  12        0.33        0.41      0.49 o
   0  -7  12        6.13        5.06      0.70 o
   1  -7  12        7.80        8.06      0.80 o
   2  -7  12        7.29        5.77      0.71 o
   3  -7  12        5.40        6.21      0.77 o
   4  -7  12       17.23       16.37      0.94 o
   5  -7  12        0.58        0.42      0.81 o
   6  -7  12        0.04       -0.77      0.88 o
   7  -7  12        2.09        2.21      1.80 o
  -7  -6  12        1.11        1.13      0.55 o
  -6  -6  12        4.47        5.23      0.63 o
  -5  -6  12       10.42       10.74      1.03 o
  -4  -6  12        1.10        0.25      0.48 o
  -3  -6  12        5.46        6.53      0.61 o
  -2  -6  12       10.77        9.31      0.64 o
  -1  -6  12        2.94        3.56      0.61 o
   0  -6  12        1.07        0.09      0.44 o
   1  -6  12        5.78        6.44      0.75 o
   2  -6  12       11.58       10.56      0.90 o
   3  -6  12        3.81        4.00      0.64 o
   4  -6  12        4.01        4.02      0.62 o
   5  -6  12       28.64       28.43      1.14 o
   6  -6  12        0.02       -0.08      0.78 o
   7  -6  12        0.22        0.23      0.85 o
  -7  -5  12        4.74        5.51      0.74 o
  -6  -5  12        2.75        2.15      0.47 o
  -5  -5  12        0.28       -0.38      0.38 o
  -4  -5  12        6.18        5.29      0.54 o
  -3  -5  12        8.92        9.51      0.89 o
  -2  -5  12       12.14       12.17      0.73 o
  -1  -5  12       26.93       24.83      1.33 o
   0  -5  12        8.50        6.71      0.74 o
   1  -5  12        6.15        4.73      0.67 o
   2  -5  12       33.10       35.42      1.84 o
   3  -5  12       88.51       84.24      2.13 o
   4  -5  12        1.65        2.19      0.89 o
   5  -5  12       12.45       13.91      0.91 o
   6  -5  12       16.27       17.80      1.45 o
   7  -5  12        0.87        0.81      1.22 o
   8  -5  12        0.81        0.39      1.19 o
  -8  -4  12        1.16        1.03      0.68 o
  -7  -4  12        0.71        0.17      0.44 o
  -6  -4  12        0.43        0.24      0.39 o
  -5  -4  12       10.71       12.92      0.71 o
  -4  -4  12        5.37        5.20      0.53 o
  -3  -4  12        1.72        1.98      0.40 o
  -2  -4  12        2.75        2.80      0.44 o
  -1  -4  12        8.29        9.60      0.63 o
   0  -4  12       23.89       21.70      0.80 o
   1  -4  12       76.02       70.24      3.55 o
   2  -4  12       31.15       29.36      1.24 o
   3  -4  12       18.25       18.78      1.27 o
   4  -4  12       13.34       11.91      1.23 o
   5  -4  12        0.43        0.29      0.46 o
   6  -4  12        2.44        0.66      0.50 o
   7  -4  12        0.83        0.18      0.49 o
   8  -4  12        0.78        0.31      1.12 o
  -8  -3  12        0.88        1.84      0.72 o
  -7  -3  12       13.45       15.77      1.18 o
  -6  -3  12        3.76        2.79      0.66 o
  -5  -3  12       25.27       27.52      1.05 o
  -4  -3  12       34.35       37.46      1.17 o
  -3  -3  12        0.49        0.84      0.35 o
  -2  -3  12       20.56       21.89      0.72 o
  -1  -3  12        9.21       10.74      0.66 o
   0  -3  12        6.98        7.86      0.52 o
   1  -3  12        6.02        7.25      0.47 o
   2  -3  12      150.77      151.03      3.24 o
   3  -3  12       30.29       28.06      1.07 o
   4  -3  12        1.57        1.33      0.49 o
   5  -3  12        0.70        0.43      0.46 o
   6  -3  12        4.23        2.25      0.55 o
   7  -3  12        0.04       -0.63      0.63 o
   8  -3  12        0.92        0.63      0.43 o
  -8  -2  12        0.53        0.64      1.11 o
  -7  -2  12        3.79        3.22      0.74 o
  -6  -2  12        1.58        2.39      0.51 o
  -5  -2  12       15.01       11.95      0.66 o
  -4  -2  12       47.99       50.87      1.81 o
  -3  -2  12        3.84        2.20      0.39 o
  -2  -2  12        6.61        5.18      0.53 o
  -1  -2  12        2.09        1.59      0.35 o
   0  -2  12       85.54       85.38      1.39 o
   1  -2  12        8.34        9.22      0.50 o
   2  -2  12        9.67       10.67      0.76 o
   3  -2  12       44.91       45.40      1.34 o
   4  -2  12        0.50       -0.04      0.44 o
   5  -2  12        0.89        0.71      0.48 o
   6  -2  12        0.01       -0.06      0.44 o
   7  -2  12        6.30        5.26      0.69 o
   8  -2  12        0.01       -0.50      0.50 o
  -8  -1  12        1.42        1.12      0.83 o
  -7  -1  12        0.45        0.32      0.59 o
  -6  -1  12        0.44       -0.13      0.29 o
  -5  -1  12        1.29        0.74      0.33 o
  -4  -1  12       30.90       29.42      1.23 o
  -3  -1  12       11.08       11.21      0.65 o
  -2  -1  12       44.43       40.66      1.03 o
  -1  -1  12        0.83        1.26      0.35 o
   0  -1  12        6.13        6.59      0.45 o
   1  -1  12        0.42        0.31      0.28 o
   2  -1  12        8.97       10.06      0.58 o
   3  -1  12       22.85       22.32      1.01 o
   4  -1  12       21.89       23.62      1.64 o
   5  -1  12       63.63       59.20      1.84 o
   6  -1  12        0.90        0.75      0.52 o
   7  -1  12        1.08       -0.23      0.54 o
   8  -1  12        4.09        4.14      0.75 o
  -8   0  12        0.06        0.65      0.78 o
  -7   0  12        1.96        1.47      0.64 o
  -6   0  12        3.42        3.52      0.59 o
  -5   0  12        3.67        3.65      0.42 o
  -4   0  12        6.74        7.16      0.51 o
  -3   0  12       11.55       12.12      0.62 o
  -2   0  12        0.89        0.56      0.32 o
  -1   0  12       96.79       93.74      1.64 o
   0   0  12       10.40       10.23      0.56 o
   1   0  12        0.12        0.01      0.28 o
   2   0  12      101.25      102.82      1.58 o
   3   0  12       57.33       56.88      1.39 o
   4   0  12       17.79       17.04      1.01 o
   5   0  12       88.89       89.75      3.00 o
   6   0  12        6.26        5.88      0.75 o
   7   0  12        3.71        2.65      0.89 o
   8   0  12        0.42       -0.23      0.61 o
  -8   1  12        8.44        8.28      1.94 o
  -7   1  12        0.62        0.84      0.64 o
  -6   1  12        7.15        7.08      0.71 o
  -5   1  12        0.37        0.60      0.31 o
  -4   1  12        0.44        0.57      0.31 o
  -3   1  12        0.02       -0.23      0.28 o
  -2   1  12        8.07        8.28      0.54 o
  -1   1  12       13.05       13.04      0.67 o
   0   1  12       16.12       16.18      0.82 o
   1   1  12        0.13       -0.08      0.32 o
   2   1  12        1.60        1.44      0.35 o
   3   1  12       71.63       72.67      1.35 o
   4   1  12        0.02        0.37      0.50 o
   5   1  12        8.85        7.59      0.92 o
   6   1  12        3.03        2.72      0.65 o
   7   1  12        0.63        0.54      0.58 o
   8   1  12        0.01       -0.63      0.63 o
  -8   2  12        0.01        0.33      0.59 o
  -7   2  12        7.44        6.93      0.78 o
  -6   2  12        0.04        0.09      0.41 o
  -5   2  12        0.22        0.07      0.40 o
  -4   2  12       50.11       50.75      1.08 o
  -3   2  12       42.17       44.29      1.12 o
  -2   2  12        1.45        1.29      0.34 o
  -1   2  12       54.71       60.35      1.55 o
   0   2  12       19.43       19.89      0.77 o
   1   2  12        4.44        5.35      0.50 o
   2   2  12        8.44        9.81      0.57 o
   3   2  12        1.68        1.59      0.37 o
   4   2  12       14.49       16.01      0.69 o
   5   2  12        7.15        6.60      0.77 o
   6   2  12        0.95        0.33      0.58 o
   7   2  12        0.09       -0.50      0.54 o
  -7   3  12        0.69        0.43      0.51 o
  -6   3  12        4.24        4.74      0.65 o
  -5   3  12        1.47        2.43      0.46 o
  -4   3  12        0.03       -0.24      0.38 o
  -3   3  12       81.01       88.14      1.49 o
  -2   3  12       22.49       22.29      0.78 o
  -1   3  12        5.07        4.95      0.44 o
   0   3  12       15.05       16.11      0.78 o
   1   3  12        3.92        4.72      0.50 o
   2   3  12       13.94       14.29      0.75 o
   3   3  12        5.14        5.97      0.51 o
   4   3  12        0.57        0.02      0.36 o
   5   3  12        0.49       -0.11      0.65 o
   6   3  12       14.88       13.25      1.02 o
   7   3  12        0.34        0.45      0.76 o
  -7   4  12        0.15        0.44      0.56 o
  -6   4  12        0.24       -0.01      0.47 o
  -5   4  12       14.66       13.93      0.97 o
  -4   4  12        9.91       11.21      0.83 o
  -3   4  12        0.13        0.12      0.28 o
  -2   4  12        9.76       11.04      0.59 o
  -1   4  12       44.61       46.29      1.06 o
   0   4  12       10.67        8.76      0.62 o
   1   4  12       10.09       10.05      0.60 o
   2   4  12        3.94        3.64      0.49 o
   3   4  12        5.46        6.43      0.59 o
   4   4  12       14.56       15.45      0.80 o
   5   4  12        3.66        2.85      0.50 o
   6   4  12        0.00        0.09      0.58 o
  -6   5  12        6.23        5.41      0.73 o
  -5   5  12        2.87        2.27      0.74 o
  -4   5  12       27.88       30.17      1.80 o
  -3   5  12        1.97        0.56      0.51 o
  -2   5  12        0.37        0.63      0.33 o
  -1   5  12        1.40        1.05      0.36 o
   0   5  12       29.76       28.29      1.01 o
   1   5  12       18.40       18.14      0.87 o
   2   5  12       21.56       20.89      1.00 o
   3   5  12        0.03        0.32      0.46 o
   4   5  12        6.74        7.13      0.70 o
   5   5  12        4.41        4.69      0.64 o
  -5   6  12        3.30        2.45      0.72 o
  -4   6  12        6.35        6.89      2.41 o
  -3   6  12        6.91        7.26      1.31 o
  -2   6  12        9.29       12.71      1.37 o
  -1   6  12       27.15       33.53      1.32 o
   0   6  12        0.79        0.31      0.37 o
   1   6  12        4.36        5.63      0.61 o
   2   6  12        0.00       -0.35      0.37 o
   3   6  12        3.09        3.17      0.59 o
   4   6  12        0.40        0.16      0.48 o
  -4   7  12       39.52       45.12      2.83 o
  -3   7  12       21.91       21.41      1.72 o
  -2   7  12        5.09        4.87      1.51 o
  -1   7  12       25.39       30.23      1.48 o
   0   7  12        1.66        1.58      0.47 o
   1   7  12        1.85        1.45      0.56 o
   2   7  12        1.32        1.41      0.65 o
   3   7  12        2.99        3.46      0.72 o
  -2   8  12        0.87        1.16      1.10 o
  -1   8  12        2.38        1.60      1.13 o
   0   8  12        4.42        4.11      0.95 o
   1   8  12        1.18        1.53      0.62 o
  -2 -10  13        0.03       -0.33      0.87 o
  -1 -10  13        1.00       -0.16      0.67 o
   0 -10  13        0.27        0.68      0.54 o
   1 -10  13        0.21        0.01      0.48 o
   2 -10  13        0.02        1.25      0.61 o
   3 -10  13        5.62        5.51      0.69 o
  -4  -9  13        1.71        3.32      1.31 o
  -3  -9  13        0.11       -0.37      0.97 o
  -2  -9  13       22.92       19.25      2.18 o
  -1  -9  13        2.87        2.81      0.90 o
   0  -9  13        1.86        2.70      0.62 o
   1  -9  13        4.54        4.74      0.87 o
   2  -9  13        0.38        1.51      0.64 o
   3  -9  13       13.22       14.77      1.09 o
   4  -9  13        6.43        6.61      1.74 o
  -5  -8  13        0.14       -0.74      1.00 o
  -4  -8  13        0.28        0.45      0.74 o
  -3  -8  13       13.12       13.73      1.38 o
  -2  -8  13       20.18       19.56      2.17 o
  -1  -8  13        9.48       11.47      0.98 o
   0  -8  13        0.46        0.14      0.59 o
   1  -8  13        5.35        4.01      0.81 o
   2  -8  13        0.50        1.09      0.60 o
   3  -8  13        0.24       -0.07      0.66 o
   4  -8  13        0.15       -0.38      0.44 o
   5  -8  13        0.35       -0.56      1.00 o
  -5  -7  13       21.77       21.87      1.84 o
  -4  -7  13        6.05        5.92      0.94 o
  -3  -7  13       17.88       25.06      1.07 o
  -2  -7  13       22.12       25.45      1.76 o
  -1  -7  13        0.36        0.57      0.66 o
   0  -7  13        0.89        1.38      0.54 o
   1  -7  13        0.71        0.09      0.47 o
   2  -7  13        2.44        1.77      0.58 o
   3  -7  13        0.00       -0.44      0.44 o
   4  -7  13        9.99        9.27      1.44 o
   5  -7  13        0.41       -0.30      0.47 o
   6  -7  13        0.07       -1.13      1.15 o
  -6  -6  13        0.01        0.71      0.61 o
  -5  -6  13       40.58       45.47      1.72 o
  -4  -6  13       15.30       18.64      1.14 o
  -3  -6  13        0.06        0.27      0.42 o
  -2  -6  13        2.48        4.42      0.66 o
  -1  -6  13        0.04        0.32      0.56 o
   0  -6  13        0.95        0.32      0.54 o
   1  -6  13        6.34        5.50      0.99 o
   2  -6  13       18.76       17.05      1.11 o
   3  -6  13        0.21        0.92      0.53 o
   4  -6  13        0.99        0.61      1.10 o
   5  -6  13        7.85        8.77      0.79 o
   6  -6  13        0.08       -0.40      0.81 o
  -7  -5  13        7.66        9.17      0.82 o
  -6  -5  13        7.95        8.32      0.71 o
  -5  -5  13        4.44        3.45      0.57 o
  -4  -5  13       13.18       16.80      1.08 o
  -3  -5  13        4.24        6.54      0.72 o
  -2  -5  13        8.80        8.19      0.80 o
  -1  -5  13        3.50        3.45      0.47 o
   0  -5  13        4.86        5.14      0.71 o
   1  -5  13        3.60        2.34      0.59 o
   2  -5  13        8.72        9.91      0.91 o
   3  -5  13        5.75        6.71      0.78 o
   4  -5  13       14.66       13.06      0.99 o
   5  -5  13        6.22        5.13      0.92 o
   6  -5  13        6.69        6.09      0.67 o
   7  -5  13        1.50        2.11      1.40 o
  -7  -4  13        0.08        0.07      0.49 o
  -6  -4  13        4.26        3.90      0.55 o
  -5  -4  13       22.34       23.20      0.90 o
  -4  -4  13        3.01        4.24      0.97 o
  -3  -4  13        0.19       -0.41      0.41 o
  -2  -4  13        0.03       -0.10      0.36 o
  -1  -4  13       19.81       19.77      0.86 o
   0  -4  13       12.72       15.63      0.76 o
   1  -4  13       39.35       40.61      2.11 o
   2  -4  13        4.34        2.80      0.84 o
   3  -4  13        0.00        0.27      0.49 o
   4  -4  13       23.92       23.10      1.58 o
   5  -4  13       17.20       17.20      1.23 o
   6  -4  13        0.42        0.24      0.49 o
   7  -4  13        4.35        3.75      0.63 o
  -7  -3  13       10.11       10.13      0.90 o
  -6  -3  13        7.13        9.03      0.65 o
  -5  -3  13        1.07        1.73      0.53 o
  -4  -3  13        5.45        6.64      0.55 o
  -3  -3  13       20.79       26.27      1.33 o
  -2  -3  13        4.74        5.19      0.58 o
  -1  -3  13       18.36       19.72      0.90 o
   0  -3  13       16.34       18.72      0.76 o
   1  -3  13        4.52        6.77      0.78 o
   2  -3  13       69.20       63.11      2.48 o
   3  -3  13        0.24        1.15      0.57 o
   4  -3  13        0.43       -0.35      0.45 o
   5  -3  13        8.48        7.47      1.05 o
   6  -3  13        0.87       -0.01      0.45 o
   7  -3  13        0.02       -0.50      0.50 o
  -7  -2  13        0.01        1.14      0.82 o
  -6  -2  13       17.12       20.82      0.91 o
  -5  -2  13       51.13       52.86      1.44 o
  -4  -2  13        4.63        5.99      0.74 o
  -3  -2  13       33.65       38.31      1.10 o
  -2  -2  13       14.38       16.67      1.19 o
  -1  -2  13       27.96       31.72      0.94 o
   0  -2  13       13.15       14.46      0.70 o
   1  -2  13        2.43        2.86      0.38 o
   2  -2  13       14.87       11.26      0.81 o
   3  -2  13       39.53       41.32      1.84 o
   4  -2  13       10.49        9.61      0.81 o
   5  -2  13        0.24       -0.38      0.67 o
   6  -2  13        0.05       -0.46      0.46 o
   7  -2  13        0.17       -0.67      1.37 o
  -7  -1  13        4.77        5.02      1.48 o
  -6  -1  13        1.52        1.55      0.51 o
  -5  -1  13        3.42        4.64      0.48 o
  -4  -1  13       43.68       43.84      1.18 o
  -3  -1  13       12.76       14.76      0.77 o
  -2  -1  13       32.08       31.31      1.07 o
  -1  -1  13        5.20        4.72      0.55 o
   0  -1  13        1.75        2.15      0.40 o
   1  -1  13       11.09       11.73      0.60 o
   2  -1  13       27.10       28.37      0.86 o
   3  -1  13        0.03       -0.38      0.48 o
   4  -1  13        0.66        0.02      0.48 o
   5  -1  13        0.18       -0.46      0.82 o
   6  -1  13        2.68        0.73      0.56 o
   7  -1  13        5.58        5.11      0.82 o
  -7   0  13        6.91        6.98      1.18 o
  -6   0  13        2.05        1.16      0.54 o
  -5   0  13        0.30        0.28      0.32 o
  -4   0  13        0.04       -0.29      0.29 o
  -3   0  13       18.04       18.84      0.84 o
  -2   0  13        0.06        0.07      0.32 o
  -1   0  13       24.28       23.50      0.95 o
   0   0  13        1.89        1.92      0.39 o
   1   0  13        7.58        7.37      0.52 o
   2   0  13        1.71        0.32      0.33 o
   3   0  13       17.53       18.32      1.13 o
   4   0  13       39.20       35.08      1.40 o
   5   0  13        7.67        6.79      0.79 o
   6   0  13       17.06       16.09      1.07 o
   7   0  13       17.52       14.66      1.20 o
  -7   1  13        0.03        0.45      0.82 o
  -6   1  13        2.41        2.10      0.68 o
  -5   1  13        3.38        2.93      0.39 o
  -4   1  13        0.12        0.46      0.33 o
  -3   1  13       29.51       29.32      1.37 o
  -2   1  13        3.80        4.34      0.48 o
  -1   1  13        1.37        1.34      0.38 o
   0   1  13       16.75       18.46      0.88 o
   1   1  13        8.00        7.56      0.53 o
   2   1  13       11.92       11.15      0.62 o
   3   1  13        5.22        5.76      0.49 o
   4   1  13       41.99       43.69      1.71 o
   5   1  13       22.23       17.64      1.10 o
   6   1  13       12.80       13.41      1.03 o
   7   1  13        5.69        6.75      1.12 o
  -7   2  13        4.48        4.25      1.05 o
  -6   2  13        0.04        0.17      0.58 o
  -5   2  13        3.29        3.87      0.75 o
  -4   2  13        1.35        0.97      0.34 o
  -3   2  13        3.09        3.30      0.43 o
  -2   2  13        1.19        0.65      0.36 o
  -1   2  13        0.10       -0.12      0.33 o
   0   2  13        2.47        3.08      0.51 o
   1   2  13        0.00       -0.17      0.41 o
   2   2  13        4.22        5.22      0.53 o
   3   2  13       11.00        9.91      0.69 o
   4   2  13        2.24        2.27      0.57 o
   5   2  13       13.60       13.06      1.02 o
   6   2  13        2.34        1.06      0.65 o
  -6   3  13        5.47        3.72      0.80 o
  -5   3  13        1.18        1.78      0.72 o
  -4   3  13        0.09        0.15      0.44 o
  -3   3  13        3.39        2.06      0.38 o
  -2   3  13        6.41        6.32      0.51 o
  -1   3  13       16.44       15.79      0.80 o
   0   3  13       22.34       24.34      1.04 o
   1   3  13        5.53        5.54      0.62 o
   2   3  13        1.19        1.07      0.52 o
   3   3  13        4.28        4.33      0.55 o
   4   3  13        4.23        4.55      0.50 o
   5   3  13        0.00       -0.08      0.50 o
   6   3  13        2.13        1.24      0.82 o
  -6   4  13        0.67        0.70      1.04 o
  -5   4  13        7.24        6.82      0.93 o
  -4   4  13        0.05       -0.39      0.54 o
  -3   4  13        1.01        0.39      0.40 o
  -2   4  13        1.37        1.20      0.36 o
  -1   4  13       12.65       13.62      0.75 o
   0   4  13        0.11       -0.08      0.36 o
   1   4  13        8.76        8.67      0.72 o
   2   4  13        1.16        0.69      0.42 o
   3   4  13        1.05        1.07      0.49 o
   4   4  13        0.00       -0.31      0.44 o
   5   4  13        0.33        1.08      0.64 o
  -5   5  13        0.02        1.17      1.06 o
  -4   5  13        3.13        3.80      1.01 o
  -3   5  13        8.43        9.38      1.26 o
  -2   5  13        0.10       -0.36      0.36 o
  -1   5  13        6.49        7.07      0.59 o
   0   5  13        5.18        4.22      0.55 o
   1   5  13        4.91        5.26      0.62 o
   2   5  13        1.20        1.30      0.52 o
   3   5  13        5.63        4.48      0.70 o
   4   5  13        0.79        1.27      0.58 o
  -4   6  13        0.38        0.39      1.08 o
  -3   6  13       16.86       18.63      3.02 o
  -2   6  13        0.56       -0.07      1.00 o
  -1   6  13       28.84       34.67      1.13 o
   0   6  13        0.03        0.19      0.53 o
   1   6  13        6.92        8.71      0.85 o
   2   6  13        0.17        0.25      0.48 o
   3   6  13        0.41        0.16      0.64 o
  -1   7  13       18.87       22.27      1.69 o
   0   7  13        2.68        3.77      1.30 o
  -2  -9  14        9.74       10.74      1.76 o
  -1  -9  14        0.11        0.27      0.96 o
   0  -9  14        0.10        0.20      0.55 o
   1  -9  14        2.89        3.25      1.24 o
   2  -9  14        2.96        3.63      0.81 o
  -3  -8  14        0.11       -0.73      0.73 o
  -2  -8  14        0.13        0.89      1.08 o
  -1  -8  14        4.76        8.47      1.52 o
   0  -8  14        2.22        2.66      1.00 o
   1  -8  14        1.21        0.74      0.67 o
   2  -8  14        5.45        4.66      0.86 o
   3  -8  14        4.17        4.40      0.82 o
   4  -8  14        0.00        0.12      0.52 o
  -4  -7  14        0.56        1.03      1.58 o
  -3  -7  14       10.12       11.05      0.83 o
  -2  -7  14        0.15        0.22      0.77 o
  -1  -7  14       18.27       23.05      1.71 o
   0  -7  14        0.56        0.96      0.58 o
   1  -7  14       11.78       11.39      1.00 o
   2  -7  14        0.69       -0.22      0.55 o
   3  -7  14        2.94        2.66      0.66 o
   4  -7  14        3.52        2.98      0.64 o
   5  -7  14        0.70        0.02      1.03 o
  -5  -6  14        0.60        0.79      0.61 o
  -4  -6  14        4.99        5.02      0.79 o
  -3  -6  14       17.82       20.63      1.70 o
  -2  -6  14        7.41        7.46      0.65 o
  -1  -6  14       14.98       19.64      1.58 o
   0  -6  14        0.85        2.01      0.77 o
   1  -6  14        5.00        3.94      0.76 o
   2  -6  14        3.85        4.18      0.72 o
   3  -6  14        1.31        0.40      0.92 o
   4  -6  14        0.00       -0.59      1.05 o
   5  -6  14        6.23        6.37      0.72 o
  -6  -5  14        4.16        3.26      0.66 o
  -5  -5  14        8.62        8.79      0.91 o
  -4  -5  14        0.28        1.04      0.58 o
  -3  -5  14        2.04        4.11      0.67 o
  -2  -5  14        8.09        9.41      0.73 o
  -1  -5  14        0.20       -0.04      0.37 o
   0  -5  14        6.44        6.62      1.02 o
   1  -5  14        1.80        0.96      0.57 o
   2  -5  14       11.50        9.86      0.94 o
   3  -5  14        2.82        3.61      0.70 o
   4  -5  14        2.62        2.87      0.67 o
   5  -5  14        0.81       -0.91      0.91 o
   6  -5  14        0.62        0.45      0.52 o
  -6  -4  14        0.37        0.04      0.52 o
  -5  -4  14        8.62        8.53      0.71 o
  -4  -4  14       12.05       14.12      1.02 o
  -3  -4  14        2.61        1.69      0.56 o
  -2  -4  14        5.66        6.95      0.65 o
  -1  -4  14        7.29        6.88      0.61 o
   0  -4  14        8.21        7.64      1.06 o
   1  -4  14        9.17        9.09      0.90 o
   2  -4  14       15.35       14.63      1.10 o
   3  -4  14        5.85        4.91      0.77 o
   4  -4  14        0.03       -0.46      0.46 o
   5  -4  14        0.00       -0.47      0.47 o
   6  -4  14        3.12        2.54      0.69 o
  -6  -3  14        3.52        3.45      0.61 o
  -5  -3  14        4.09        2.38      0.48 o
  -4  -3  14        9.12        8.81      0.69 o
  -3  -3  14        0.10       -0.11      0.38 o
  -2  -3  14        2.05        0.85      0.51 o
  -1  -3  14        0.35        0.44      0.50 o
   0  -3  14        0.01       -0.17      0.36 o
   1  -3  14        1.20        1.06      0.56 o
   2  -3  14       11.56       10.91      0.98 o
   3  -3  14       12.32       11.27      1.01 o
   4  -3  14        0.01       -0.48      0.54 o
   5  -3  14        0.01       -0.91      0.91 o
   6  -3  14        0.06       -0.13      0.57 o
  -6  -2  14        3.19        4.50      0.77 o
  -5  -2  14        7.63        7.45      0.71 o
  -4  -2  14       18.85       20.76      1.16 o
  -3  -2  14        0.00       -0.05      0.64 o
  -2  -2  14        3.54        4.26      0.69 o
  -1  -2  14        0.43        1.32      0.44 o
   0  -2  14        1.32        1.66      0.40 o
   1  -2  14       16.81       18.02      0.71 o
   2  -2  14        0.92        0.79      0.49 o
   3  -2  14        7.28        6.97      0.73 o
   4  -2  14        0.05       -0.46      0.46 o
   5  -2  14        1.87        0.79      0.53 o
   6  -2  14        0.00       -0.42      0.56 o
  -6  -1  14        0.09       -0.26      0.45 o
  -5  -1  14        0.01       -0.28      0.43 o
  -4  -1  14       22.49       24.00      1.13 o
  -3  -1  14        1.91        1.61      0.43 o
  -2  -1  14        4.33        3.70      0.55 o
  -1  -1  14       19.04       20.93      0.96 o
   0  -1  14        0.58       -0.10      0.35 o
   1  -1  14        3.58        5.02      0.47 o
   2  -1  14        9.95       10.46      0.61 o
   3  -1  14        3.22        2.93      0.60 o
   4  -1  14        0.46        0.05      0.50 o
   5  -1  14        6.13        5.93      0.75 o
   6  -1  14        0.00       -0.77      0.77 o
  -6   0  14        3.94        3.56      0.80 o
  -5   0  14        2.48        2.75      0.47 o
  -4   0  14        2.36        1.71      0.45 o
  -3   0  14        9.98       10.58      0.70 o
  -2   0  14        0.21        0.10      0.36 o
  -1   0  14        4.71        5.71      0.62 o
   0   0  14       17.39       18.11      0.91 o
   1   0  14        1.45        1.62      0.43 o
   2   0  14        0.00        0.74      0.36 o
   3   0  14       11.66       12.02      0.93 o
   4   0  14        0.26       -0.10      0.64 o
   5   0  14        0.04       -0.50      0.53 o
   6   0  14        3.76        2.26      0.77 o
  -6   1  14        0.77        0.89      0.79 o
  -5   1  14        1.63        1.06      0.55 o
  -4   1  14        1.13        1.12      0.38 o
  -3   1  14        0.22       -0.33      0.33 o
  -2   1  14        3.65        2.60      0.48 o
  -1   1  14       24.35       23.67      1.04 o
   0   1  14        2.80        3.34      0.58 o
   1   1  14       28.38       30.55      2.22 o
   2   1  14        8.74        9.24      0.68 o
   3   1  14        2.11        0.84      0.44 o
   4   1  14        2.78        2.62      0.67 o
   5   1  14        2.62        1.52      0.67 o
   6   1  14        0.33        1.31      0.81 o
  -6   2  14        1.54        2.17      1.28 o
  -5   2  14        1.87        1.06      0.78 o
  -4   2  14        0.14       -0.35      0.35 o
  -3   2  14        6.54        7.10      0.55 o
  -2   2  14        4.43        3.91      0.68 o
  -1   2  14       54.38       57.03      1.48 o
   0   2  14        0.13        0.00      0.44 o
   1   2  14       17.02       18.08      1.00 o
   2   2  14        9.65       10.82      0.74 o
   3   2  14        1.30        0.47      0.40 o
   4   2  14        0.04       -0.14      0.50 o
   5   2  14        0.27       -0.64      0.64 o
  -5   3  14        0.52        0.80      0.85 o
  -4   3  14        0.22        0.22      0.51 o
  -3   3  14        2.94        2.85      0.49 o
  -2   3  14        4.09        3.42      0.48 o
  -1   3  14        0.11        0.10      0.39 o
   0   3  14       33.15       35.54      1.23 o
   1   3  14        1.29        0.57      0.49 o
   2   3  14        0.88        0.63      0.44 o
   3   3  14        0.64        0.29      0.44 o
   4   3  14        0.61        0.63      0.54 o
  -4   4  14        5.80        5.96      0.93 o
  -3   4  14        0.04        0.09      0.53 o
  -2   4  14       15.31       16.66      0.99 o
  -1   4  14        0.71        1.01      0.49 o
   0   4  14        1.11        0.96      0.44 o
   1   4  14       10.53       12.91      1.65 o
   2   4  14        2.21        2.57      0.91 o
   3   4  14        0.54        0.76      0.50 o
   4   4  14        0.17       -0.35      0.67 o
  -3   5  14        3.28        1.14      1.16 o
  -2   5  14        2.37        3.46      0.80 o
  -1   5  14        0.57        0.70      0.53 o
   0   5  14        0.39        0.20      0.63 o
   1   5  14        3.93        5.31      0.74 o
   2   5  14        1.31        2.05      0.72 o
  -1  -8  15        8.51       13.85      2.01 o
   0  -8  15       10.43       10.72      1.68 o
   1  -8  15        0.00       -0.20      0.67 o
   2  -8  15        5.68        6.09      1.64 o
  -3  -7  15        4.49        5.36      1.06 o
  -2  -7  15        2.11        2.20      0.93 o
  -1  -7  15        8.72       10.12      1.28 o
   0  -7  15        9.92       12.75      1.82 o
   1  -7  15        0.33        0.48      0.60 o
   2  -7  15        0.59        0.22      0.58 o
   3  -7  15        0.04       -0.18      0.68 o
  -4  -6  15        0.75        0.59      0.66 o
  -3  -6  15        0.97        1.05      0.73 o
  -2  -6  15        0.51        0.35      0.61 o
  -1  -6  15        0.10        0.13      0.74 o
   0  -6  15        1.79        1.21      1.26 o
   1  -6  15        1.56        1.45      0.73 o
   2  -6  15        2.62        2.50      0.70 o
   3  -6  15        4.46        2.78      0.71 o
   4  -6  15        0.44       -0.02      0.56 o
  -4  -5  15        0.01        0.31      0.66 o
  -3  -5  15        0.43        0.62      0.56 o
  -2  -5  15        0.11        0.62      0.46 o
  -1  -5  15        1.70        2.30      0.66 o
   0  -5  15        3.08        4.03      0.94 o
   1  -5  15        4.12        2.78      0.94 o
   2  -5  15        3.57        2.68      0.68 o
   3  -5  15        1.04        1.23      0.62 o
   4  -5  15        3.27        2.89      1.39 o
  -5  -4  15        2.87        2.47      0.79 o
  -4  -4  15        1.94        2.33      0.75 o
  -3  -4  15        0.00        0.08      0.52 o
  -2  -4  15        0.00       -0.46      0.46 o
  -1  -4  15        0.01       -0.39      0.39 o
   0  -4  15        0.74        0.24      0.69 o
   1  -4  15        5.35        5.84      0.85 o
   2  -4  15       23.40       21.92      2.39 o
   3  -4  15       11.51       11.28      1.06 o
   4  -4  15        0.04       -0.04      0.61 o
   5  -4  15        0.62       -0.05      0.69 o
  -5  -3  15        5.05        3.37      0.64 o
  -4  -3  15       12.55       13.82      1.74 o
  -3  -3  15        1.28        0.60      0.56 o
  -2  -3  15        0.07        0.22      0.50 o
  -1  -3  15       10.62       14.06      0.94 o
   0  -3  15       11.00       10.48      0.70 o
   1  -3  15        4.22        5.54      2.31 o
   2  -3  15       10.35       11.45      1.06 o
   3  -3  15        7.62        7.48      0.92 o
   4  -3  15        1.61        1.77      0.67 o
   5  -3  15        0.09        0.81      0.67 o
  -5  -2  15        1.92        2.66      0.73 o
  -4  -2  15        7.77        7.37      0.65 o
  -3  -2  15       10.22       11.41      0.73 o
  -2  -2  15        0.48        1.08      0.54 o
  -1  -2  15       13.31       13.97      1.26 o
   0  -2  15        4.03        4.83      0.59 o
   1  -2  15        0.06       -0.51      0.51 o
   2  -2  15        0.19       -0.09      0.55 o
   3  -2  15        0.19       -0.12      0.60 o
   4  -2  15        4.22        3.04      0.76 o
   5  -2  15        0.42       -0.27      0.62 o
  -5  -1  15        1.11        1.85      0.70 o
  -4  -1  15        1.47        0.87      0.58 o
  -3  -1  15        0.41        0.13      0.51 o
  -2  -1  15        0.01       -0.32      0.41 o
  -1  -1  15        2.38        1.60      0.48 o
   0  -1  15        1.81        1.31      0.52 o
   1  -1  15        0.03       -0.36      0.36 o
   2  -1  15        2.34        1.74      0.56 o
   3  -1  15        2.06        1.72      0.60 o
   4  -1  15        0.01       -0.53      0.53 o
   5  -1  15        0.55       -0.58      0.69 o
  -5   0  15        0.03       -0.14      0.50 o
  -4   0  15        0.14        0.08      0.49 o
  -3   0  15        0.21        0.13      0.40 o
  -2   0  15        2.14        2.11      0.68 o
  -1   0  15        0.26        0.25      0.44 o
   0   0  15       16.05       15.65      0.92 o
   1   0  15        0.38        0.52      0.42 o
   2   0  15        1.70        0.76      0.38 o
   3   0  15        6.26        5.59      0.73 o
   4   0  15        0.94        0.81      0.66 o
   5   0  15        0.01       -0.56      0.56 o
  -5   1  15        0.69        0.38      0.66 o
  -4   1  15        1.41        1.06      0.55 o
  -3   1  15        0.67        0.49      0.47 o
  -2   1  15        4.74        5.03      0.58 o
  -1   1  15        0.78        0.08      0.46 o
   0   1  15        0.16        0.00      0.43 o
   1   1  15        0.36        0.53      0.47 o
   2   1  15        3.89        3.78      0.61 o
   3   1  15        7.43        7.13      0.72 o
   4   1  15        2.79        2.42      0.74 o
  -4   2  15        0.01        0.55      0.64 o
  -3   2  15        6.91        8.03      0.75 o
  -2   2  15        0.25       -0.06      0.43 o
  -1   2  15        2.85        1.76      0.56 o
   0   2  15       13.76       13.94      0.92 o
   1   2  15       10.19       10.37      0.92 o
   2   2  15        5.62        7.75      0.81 o
   3   2  15       11.79       12.58      0.75 o
  -3   3  15        1.52        1.85      0.83 o
  -2   3  15        3.51        4.45      0.65 o
  -1   3  15        2.09        1.24      0.53 o
   0   3  15       14.89       16.88      1.06 o
   1   3  15       10.62       10.29      0.84 o
   2   3  15        0.22        0.52      0.51 o
   3   3  15        6.55        6.49      1.07 o
  -2   4  15        1.33        0.62      0.64 o
  -1   4  15        1.51        1.80      0.69 o
   0   4  15       11.90       12.24      1.13 o
   1   4  15       11.49       10.77      1.57 o
  -1  -6  16       15.74       18.64      2.25 o
   0  -6  16        1.23        0.30      1.02 o
   1  -6  16        4.72        8.10      1.52 o
  -2  -5  16        0.65        1.25      0.82 o
  -1  -5  16        0.42        0.22      0.71 o
   0  -5  16        9.99       12.87      1.86 o
   1  -5  16        1.45        0.38      1.03 o
   2  -5  16        1.14        1.32      0.77 o
  -3  -4  16        0.00       -0.37      0.62 o
  -2  -4  16        2.88        3.69      1.14 o
  -1  -4  16        2.85        1.92      0.81 o
   0  -4  16        0.00       -0.07      0.96 o
   1  -4  16        4.56        4.30      1.35 o
   2  -4  16        4.34        2.58      0.85 o
   3  -4  16        1.15        1.37      0.78 o
  -3  -3  16        1.45        1.29      0.71 o
  -2  -3  16        0.47        1.15      0.67 o
  -1  -3  16        2.31        2.59      0.78 o
   0  -3  16        1.87        1.46      0.79 o
   1  -3  16        2.56        1.82      1.06 o
   2  -3  16        0.26        0.09      0.78 o
   3  -3  16       17.66       17.07      1.53 o
  -3  -2  16        5.75        7.19      0.94 o
  -2  -2  16        5.84        5.63      1.83 o
  -1  -2  16        0.61        0.84      0.66 o
   0  -2  16       11.21       13.43      0.84 o
   1  -2  16       12.99       17.22      1.47 o
   2  -2  16        2.08        2.25      1.22 o
   3  -2  16        3.05        3.37      0.96 o
  -3  -1  16        6.67        6.78      1.76 o
  -2  -1  16        1.83        1.83      0.82 o
  -1  -1  16        9.68        8.10      0.96 o
   0  -1  16        0.79        0.49      0.60 o
   1  -1  16        2.90        2.47      0.52 o
   2  -1  16        1.86        2.91      0.74 o
   3  -1  16        1.14        0.90      0.66 o
  -3   0  16        3.35        3.92      0.72 o
  -2   0  16        0.44        0.22      0.73 o
  -1   0  16        0.84        0.99      0.59 o
   0   0  16        2.56        2.45      0.76 o
   1   0  16        0.42       -0.12      0.50 o
   2   0  16        0.56        0.41      0.62 o
   3   0  16        1.66        1.58      0.72 o
  -2   1  16        1.59        0.73      0.57 o
  -1   1  16        3.61        4.30      0.71 o
   0   1  16        0.15        0.06      0.54 o
   1   1  16        6.41        8.12      0.82 o
   2   1  16        1.49        1.90      0.67 o
  -1   2  16        0.65        1.00      0.66 o
   0   2  16        8.80        7.65      0.98 o
 
